# Supplementary material for: A revision of the Australian digger wasps in the genus Sphex (Hymenoptera, Sphecidae)
Source: Zookeys. 2015 Sep 17;(521):1–104. doi: 10.3897/zookeys.521.5995 (PMC4591716; doi:10.3897/zookeys.521.5995)
Supplement: XML Treatment for Sphex argentatus [file zookeys.521.5995-treatment1.xml]

<!DOCTYPE tp:taxon-treatment
  PUBLIC "-//TaxonX//DTD Taxonomic Treatment Publishing DTD v0 20100105//EN" "tax-treatment-NSO.dtd">
<tp:taxon-treatment xmlns:tp="http://www.plazi.org/taxpub"><tp:treatment-meta><kwd-group><label>Taxon classification</label><kwd><named-content content-type="kingdom">Animalia</named-content></kwd><kwd><named-content content-type="order">Hymenoptera</named-content></kwd><kwd><named-content content-type="family">Sphecidae</named-content></kwd></kwd-group><mixed-citation publication-type="journal"><person-group><name><surname>Dörfel</surname><given-names>Thorleif H.</given-names></name><name><surname>Ohl</surname><given-names>Michael</given-names></name></person-group><article-title>A revision of the Australian digger wasps in the genus <italic><tp:taxon-name><tp:taxon-name-part taxon-name-part-type="genus">Sphex</tp:taxon-name-part></tp:taxon-name></italic> (<tp:taxon-name><tp:taxon-name-part taxon-name-part-type="order">Hymenoptera</tp:taxon-name-part></tp:taxon-name>, <tp:taxon-name><tp:taxon-name-part taxon-name-part-type="family">Sphecidae</tp:taxon-name-part></tp:taxon-name>)</article-title><source>Zookeys</source><day>17</day><month>9</month><year>2015</year><volume>2015</volume><issue>521</issue><fpage>1</fpage><lpage>104</lpage><pub-id pub-id-type="doi">10.3897/zookeys.521.5995</pub-id></mixed-citation></tp:treatment-meta><tp:nomenclature><tp:taxon-name>
                            <tp:taxon-name-part taxon-name-part-type="genus">Sphex</tp:taxon-name-part>
                            <tp:taxon-name-part taxon-name-part-type="species">argentatus</tp:taxon-name-part>
                        </tp:taxon-name><tp:taxon-authority>Fabricius, 1787</tp:taxon-authority><tp:nomenclature-citation-list><tp:nomenclature-citation><tp:taxon-name><tp:taxon-name-part taxon-name-part-type="genus">Sphex</tp:taxon-name-part> <tp:taxon-name-part taxon-name-part-type="species">argentatus</tp:taxon-name-part></tp:taxon-name><comment> Fabricius, 1787: 274, sex not indicated (as <italic><tp:taxon-name><tp:taxon-name-part taxon-name-part-type="species">argentata</tp:taxon-name-part></tp:taxon-name></italic>, incorrect original termination). Lectotype: ♀, India: Coromandel (= southeastern <named-content xmlns:xlink="http://www.w3.org/1999/xlink" content-type="ENVO:00000303" xlink:type="simple">coast</named-content>): no specific locality (<named-content xmlns:xlink="http://www.w3.org/1999/xlink" content-type="dwc:institutional_code" xlink:type="simple">ZMUC</named-content>), designated by <xref ref-type="bibr" rid="B42">van der Vecht 1961</xref>: 28. Not examined.</comment></tp:nomenclature-citation><tp:nomenclature-citation><tp:taxon-name><tp:taxon-name-part taxon-name-part-type="genus">Sphex</tp:taxon-name-part> <tp:taxon-name-part taxon-name-part-type="species">umbrosus</tp:taxon-name-part></tp:taxon-name><comment> Christ, 1791: 293, sex not indicated. Holotype or syntypes: origin not indicated (destroyed). Synonymized with <italic><tp:taxon-name><tp:taxon-name-part taxon-name-part-type="genus">Sphex</tp:taxon-name-part> <tp:taxon-name-part taxon-name-part-type="species">argentatus</tp:taxon-name-part></tp:taxon-name></italic> by <xref ref-type="bibr" rid="B42">van der Vecht 1961</xref>: 28, and <xref ref-type="bibr" rid="B43">1973</xref>: 345. Not examined.</comment></tp:nomenclature-citation></tp:nomenclature-citation-list></tp:nomenclature><tp:treatment-sec sec-type="material"><title>Material examined.</title><p><bold>[COUNTRY UNKNOWN]:</bold> <bold>[state unknown]:</bold> [no specific locality], 1♂, 01.04.1892 (<named-content xmlns:xlink="http://www.w3.org/1999/xlink" content-type="dwc:institutional_code" xlink:type="simple">ANIC</named-content>). <bold>AUSTRALIA:</bold> <bold>[state unknown]:</bold> [no specific locality], 2♀ (<abbrev xmlns:xlink="http://www.w3.org/1999/xlink" content-type="institution" xlink:title="The Natural History Museum, formerly British Museum (Natural History), London, Great Britain" xlink:type="simple">BMNH</abbrev>); <bold><abbrev xmlns:xlink="http://www.w3.org/1999/xlink" xlink:title="New South Wales" xlink:type="simple">NSW</abbrev>:</bold> Sydney, 1♀ (<abbrev xmlns:xlink="http://www.w3.org/1999/xlink" content-type="institution" xlink:title="The Natural History Museum, formerly British Museum (Natural History), London, Great Britain" xlink:type="simple">BMNH</abbrev>); <bold><abbrev xmlns:xlink="http://www.w3.org/1999/xlink" xlink:title="Northern Territory" xlink:type="simple">NT</abbrev>:</bold> Port Darwin, 1♀, 1♂ (<abbrev xmlns:xlink="http://www.w3.org/1999/xlink" content-type="institution" xlink:title="The Natural History Museum, formerly British Museum (Natural History), London, Great Britain" xlink:type="simple">BMNH</abbrev>); <bold><abbrev xmlns:xlink="http://www.w3.org/1999/xlink" xlink:title="Queensland" xlink:type="simple">QLD</abbrev>:</bold> [no specific locality], 1♂, E. Saunders (<abbrev xmlns:xlink="http://www.w3.org/1999/xlink" content-type="institution" xlink:title="The Natural History Museum, formerly British Museum (Natural History), London, Great Britain" xlink:type="simple">BMNH</abbrev>); Brisbane, 1♂, 1957, F. G. T. Smith (<abbrev xmlns:xlink="http://www.w3.org/1999/xlink" content-type="institution" xlink:title="The Natural History Museum, formerly British Museum (Natural History), London, Great Britain" xlink:type="simple">BMNH</abbrev>), 1♀, 08.02.1923, A. N. Burns (<named-content xmlns:xlink="http://www.w3.org/1999/xlink" content-type="dwc:institutional_code" xlink:type="simple">ANIC</named-content>); Burleigh Heads, 1♂, 10.03.1956, J. Keir (<named-content xmlns:xlink="http://www.w3.org/1999/xlink" content-type="dwc:institutional_code" xlink:type="simple">ANIC</named-content>); Byfield State Forest, 1♀, 01.01.1976, G. Daniels (<abbrev xmlns:xlink="http://www.w3.org/1999/xlink" content-type="institution" xlink:title="The Australian Museum, Sydney, Australia" xlink:type="simple">AMS</abbrev>); Cairns, 1♂, 01.04.1963, E. C. Corbet (<abbrev xmlns:xlink="http://www.w3.org/1999/xlink" content-type="institution" xlink:title="The Natural History Museum, formerly British Museum (Natural History), London, Great Britain" xlink:type="simple">BMNH</abbrev>); 8 km W of Cooktown, 1♂, 17.07.1982, N. W. Rodd (<abbrev xmlns:xlink="http://www.w3.org/1999/xlink" content-type="institution" xlink:title="The Australian Museum, Sydney, Australia" xlink:type="simple">AMS</abbrev>); Iron Range, 1♀, 26.04.1975, M. S. Moulds (<abbrev xmlns:xlink="http://www.w3.org/1999/xlink" content-type="institution" xlink:title="The Australian Museum, Sydney, Australia" xlink:type="simple">AMS</abbrev>); Mackay, 1♂, 01.04.1892 (<named-content xmlns:xlink="http://www.w3.org/1999/xlink" content-type="dwc:institutional_code" xlink:type="simple">ANIC</named-content>); Meringa, 1♂, 19.03.1927, A. N. Burns (<named-content xmlns:xlink="http://www.w3.org/1999/xlink" content-type="dwc:institutional_code" xlink:type="simple">ANIC</named-content>); Rockhampton, 3♂, 12.01.1973, M. Moulds (<abbrev xmlns:xlink="http://www.w3.org/1999/xlink" content-type="institution" xlink:title="The Australian Museum, Sydney, Australia" xlink:type="simple">AMS</abbrev>); Westwood, 1♀, 01.03.1925, A. N. Burns (<named-content xmlns:xlink="http://www.w3.org/1999/xlink" content-type="dwc:institutional_code" xlink:type="simple">ANIC</named-content>); Wondecla near Herberton, 1♂, 06.01.1990, M. S. &amp; B. J. Moulds (<abbrev xmlns:xlink="http://www.w3.org/1999/xlink" content-type="institution" xlink:title="The Australian Museum, Sydney, Australia" xlink:type="simple">AMS</abbrev>). <bold>INDONESIA:</bold> <bold>Papua:</bold> 30 km S Nabire, 1♀, 26.07.1998, Balke (<named-content xmlns:xlink="http://www.w3.org/1999/xlink" content-type="dwc:institutional_code" xlink:type="simple">NHMW</named-content>); <bold>West Java Province:</bold> Bogor, Java, 1♀, 1931, G. L. Windred (<named-content xmlns:xlink="http://www.w3.org/1999/xlink" content-type="dwc:institutional_code" xlink:type="simple">ANIC</named-content>). <bold>PAPUA NEW GUINEA:</bold> <bold>Morobe Province:</bold> Finschhafen, 1♀, Loganeg (<named-content xmlns:xlink="http://www.w3.org/1999/xlink" content-type="dwc:institutional_code" xlink:type="simple">ANIC</named-content>).</p></tp:treatment-sec><tp:treatment-sec sec-type="Diagnosis"><title>Diagnosis.</title><p><italic><tp:taxon-name><tp:taxon-name-part taxon-name-part-type="genus">Sphex</tp:taxon-name-part> <tp:taxon-name-part taxon-name-part-type="species">argentatus</tp:taxon-name-part></tp:taxon-name></italic> is distinguished from other Australian <italic><tp:taxon-name><tp:taxon-name-part taxon-name-part-type="genus">Sphex</tp:taxon-name-part></tp:taxon-name></italic> by the combination of <named-content xmlns:xlink="http://www.w3.org/1999/xlink" content-type="BTO:0002173" xlink:type="simple">tubercles</named-content> on the metanotum and the clypeus having no glabrous stripe.</p></tp:treatment-sec><tp:treatment-sec sec-type="Description"><title>Description.</title><p>Body black. Base of fore- and hindwing membrane darkened, forewing with fuscous spot beyond marginal cell. Wing veins brown to black. Appressed pubescence and erect setae on clypeus and frons silvery-white, no medial glabrous stripe on clypeus. Pubescence on collar and scutum silvery, on scutum slightly denser laterally than medially. <named-content xmlns:xlink="http://www.w3.org/1999/xlink" content-type="BTO:0002173" xlink:type="simple">Tubercles</named-content> on metanotum distinct. Propodeal enclosure with thin, erect silvery setae, leaving sculpture well visible.</p><p><italic>Female</italic>: Body length 21.6–32.4 mm. Forebasitarsal rake with 10 long spines. Free clypeal margin with two inconspicuous lobes medially, distance between them less than 1/8 length of flagellomere II. Distance between hind-<named-content xmlns:xlink="http://www.w3.org/1999/xlink" content-type="BTO:0001758" xlink:type="simple">ocelli</named-content> 0.8× their shortest distance to <named-content xmlns:xlink="http://www.w3.org/1999/xlink" content-type="BTO:0001921" xlink:type="simple">compound eyes</named-content>. <named-content xmlns:xlink="http://www.w3.org/1999/xlink" content-type="BTO:0001223" xlink:type="simple">Scutellum</named-content> flat, with shallow medial impression near posterior margin. Length of <named-content xmlns:xlink="http://www.w3.org/1999/xlink" content-type="BTO:0001041" xlink:type="simple">petiole</named-content> 1.4× length of flagellomere II. Tomentum sparse on metasomal tergum I, absent on tergum II.</p><p><italic>Male</italic>: Body length 23.8–26.2 mm. Free clypeal margin truncate, slightly concave toward center, with short median lobe. Distance between hind-<named-content xmlns:xlink="http://www.w3.org/1999/xlink" content-type="BTO:0001758" xlink:type="simple">ocelli</named-content> 1.4× their shortest distance to <named-content xmlns:xlink="http://www.w3.org/1999/xlink" content-type="BTO:0001921" xlink:type="simple">compound eyes</named-content>. <named-content xmlns:xlink="http://www.w3.org/1999/xlink" content-type="BTO:0001223" xlink:type="simple">Scutellum</named-content> convex, with shallow medial impression. Length of <named-content xmlns:xlink="http://www.w3.org/1999/xlink" content-type="BTO:0001041" xlink:type="simple">petiole</named-content> 1.65× length of flagellomere II. Tomentum moderately dense on metasomal tergum I and II. Metasomal tergum V with only a few, tergum VI with considerable number of black setae. Metasomal <named-content xmlns:xlink="http://www.w3.org/1999/xlink" content-type="BTO:0001302" xlink:type="simple">sternum</named-content> VII with large fringe of dark <!--PageBreak--><!--PageBreak-->setae laterally, <named-content xmlns:xlink="http://www.w3.org/1999/xlink" content-type="BTO:0001302" xlink:type="simple">sterna</named-content> anterior of it each with a lesser amount of setae. Metasomal <named-content xmlns:xlink="http://www.w3.org/1999/xlink" content-type="BTO:0001302" xlink:type="simple">sternum</named-content> VIII entire, its lateral margin straight.</p><fig id="F8" position="float" orientation="portrait"><label>Figure 8.</label><caption><p><italic><tp:taxon-name><tp:taxon-name-part taxon-name-part-type="genus">Sphex</tp:taxon-name-part> <tp:taxon-name-part taxon-name-part-type="species">argentatus</tp:taxon-name-part></tp:taxon-name></italic>. <bold>A</bold> ♂, habitus <bold>B</bold> collecting localities.</p></caption><graphic xmlns:xlink="http://www.w3.org/1999/xlink" xlink:href="zookeys-521-001-g008.jpg" position="float" orientation="portrait" xlink:type="simple" id="oo_57283.jpg"/></fig></tp:treatment-sec><tp:treatment-sec sec-type="type material"><title>Notes on type material.</title><p>The types of <italic><tp:taxon-name><tp:taxon-name-part taxon-name-part-type="genus">Sphex</tp:taxon-name-part> <tp:taxon-name-part taxon-name-part-type="species">argentatus</tp:taxon-name-part></tp:taxon-name></italic> and its synonyms were not examined, because of the character combination in the redescription of the species by <xref ref-type="bibr" rid="B23">Kohl (1890)</xref> (as <italic><tp:taxon-name><tp:taxon-name-part taxon-name-part-type="genus">Sphex</tp:taxon-name-part> <tp:taxon-name-part taxon-name-part-type="species">umbrosus</tp:taxon-name-part></tp:taxon-name></italic>, synonymized with <italic><tp:taxon-name><tp:taxon-name-part taxon-name-part-type="genus">Sphex</tp:taxon-name-part> <tp:taxon-name-part taxon-name-part-type="species">argentatus</tp:taxon-name-part></tp:taxon-name></italic> by <xref ref-type="bibr" rid="B42">van der Vecht (1961</xref>, <xref ref-type="bibr" rid="B43">1973</xref>): black body, bituberculate metanotum, uniformly silvery pubescence on face, sculpture on propodeal <named-content xmlns:xlink="http://www.w3.org/1999/xlink" content-type="BTO:0001713" xlink:type="simple">dorsum</named-content> visible through moderately dense pubescence) is sufficient to unambiguously identify this species.</p></tp:treatment-sec><ref-list><ref id="B42"><mixed-citation xmlns:xlink="http://www.w3.org/1999/xlink" xlink:type="simple"><person-group><name name-style="western"><surname>Van der Vecht</surname><given-names>J</given-names></name></person-group> (<year>1961</year>) <source><tp:taxon-name><tp:taxon-name-part taxon-name-part-type="order">Hymenoptera</tp:taxon-name-part></tp:taxon-name><tp:taxon-name><tp:taxon-name-part taxon-name-part-type="superfamily">Sphecoidea</tp:taxon-name-part></tp:taxon-name> Fabriciana</source>. <publisher-name>EJ Brill</publisher-name>. </mixed-citation></ref><ref id="B43"><mixed-citation xmlns:xlink="http://www.w3.org/1999/xlink" xlink:type="simple"><person-group><name name-style="western"><surname>Van der Vecht</surname><given-names>J</given-names></name></person-group> (<year>1973</year>) <article-title>Contribution to the taxonomy of the Oriental and Australian <tp:taxon-name><tp:taxon-name-part taxon-name-part-type="tribe">Sphecini</tp:taxon-name-part></tp:taxon-name>.</article-title> In: <source>Proc. Kon. Nederl. Akad. Wetenschappen</source>, <fpage>341</fpage>–<lpage>353</lpage>. </mixed-citation></ref><ref id="B23"><mixed-citation xmlns:xlink="http://www.w3.org/1999/xlink" xlink:type="simple"><person-group><name name-style="western"><surname>Kohl</surname><given-names>FF</given-names></name></person-group> (<year>1890</year>) <article-title>Die Hymenopterengruppe der Sphecinen. I. Monographie der natürlichen Gattung Sphex Linné (sens. lat.). (II. Abtheilung).</article-title> <source>Annalen des Naturhistorischen Museums in Wien</source>, <fpage>317</fpage>–<lpage>462</lpage>. </mixed-citation></ref></ref-list></tp:taxon-treatment>
