# Supplementary material for: A revision of the Australian digger wasps in the genus Sphex (Hymenoptera, Sphecidae)
Source: Zookeys. 2015 Sep 17;(521):1–104. doi: 10.3897/zookeys.521.5995 (PMC4591716; doi:10.3897/zookeys.521.5995)
Supplement: XML Treatment for Sphex decoratus [file zookeys.521.5995-treatment3.xml]

<!DOCTYPE tp:taxon-treatment
  PUBLIC "-//TaxonX//DTD Taxonomic Treatment Publishing DTD v0 20100105//EN" "tax-treatment-NSO.dtd">
<tp:taxon-treatment xmlns:tp="http://www.plazi.org/taxpub"><tp:treatment-meta><kwd-group><label>Taxon classification</label><kwd><named-content content-type="kingdom">Animalia</named-content></kwd><kwd><named-content content-type="order">Hymenoptera</named-content></kwd><kwd><named-content content-type="family">Sphecidae</named-content></kwd></kwd-group><mixed-citation publication-type="journal"><person-group><name><surname>Dörfel</surname><given-names>Thorleif H.</given-names></name><name><surname>Ohl</surname><given-names>Michael</given-names></name></person-group><article-title>A revision of the Australian digger wasps in the genus <italic><tp:taxon-name><tp:taxon-name-part taxon-name-part-type="genus">Sphex</tp:taxon-name-part></tp:taxon-name></italic> (<tp:taxon-name><tp:taxon-name-part taxon-name-part-type="order">Hymenoptera</tp:taxon-name-part></tp:taxon-name>, <tp:taxon-name><tp:taxon-name-part taxon-name-part-type="family">Sphecidae</tp:taxon-name-part></tp:taxon-name>)</article-title><source>Zookeys</source><day>17</day><month>9</month><year>2015</year><volume>2015</volume><issue>521</issue><fpage>1</fpage><lpage>104</lpage><pub-id pub-id-type="doi">10.3897/zookeys.521.5995</pub-id></mixed-citation></tp:treatment-meta><tp:nomenclature><tp:taxon-name>
                            <tp:taxon-name-part taxon-name-part-type="genus">Sphex</tp:taxon-name-part>
                            <tp:taxon-name-part taxon-name-part-type="species">decoratus</tp:taxon-name-part>
                        </tp:taxon-name><tp:taxon-authority>F. Smith, 1873</tp:taxon-authority><tp:nomenclature-citation-list><tp:nomenclature-citation><tp:taxon-name><tp:taxon-name-part taxon-name-part-type="genus">Sphex</tp:taxon-name-part> <tp:taxon-name-part taxon-name-part-type="species">decoratus</tp:taxon-name-part></tp:taxon-name><comment> F. Smith, 1873: 461, [♀] (as <italic><tp:taxon-name><tp:taxon-name-part taxon-name-part-type="species">decorata</tp:taxon-name-part></tp:taxon-name></italic>, incorrect original termination). Holotype or syntypes: ♀, Australia: northwest <named-content xmlns:xlink="http://www.w3.org/1999/xlink" content-type="ENVO:00000303" xlink:type="simple">coast</named-content>: no specific locality (<abbrev xmlns:xlink="http://www.w3.org/1999/xlink" content-type="institution" xlink:title="The Natural History Museum, formerly British Museum (Natural History), London, Great Britain" xlink:type="simple">BMNH</abbrev>). Presumed holotype examined.</comment></tp:nomenclature-citation></tp:nomenclature-citation-list></tp:nomenclature><tp:treatment-sec sec-type="material"><title>Material examined.</title><p><italic>Holotype</italic> (presumed). ♀, <bold>AUSTRALIA:</bold> <bold><abbrev xmlns:xlink="http://www.w3.org/1999/xlink" xlink:title="Western Australia" xlink:type="simple">WA</abbrev>:</bold> “NW <named-content xmlns:xlink="http://www.w3.org/1999/xlink" content-type="ENVO:00000303" xlink:type="simple">Coast</named-content>”, (<abbrev xmlns:xlink="http://www.w3.org/1999/xlink" content-type="institution" xlink:title="The Natural History Museum, formerly British Museum (Natural History), London, Great Britain" xlink:type="simple">BMNH</abbrev>).</p></tp:treatment-sec><tp:treatment-sec sec-type="material"><title>Other material.</title><p><bold>AUSTRALIA:</bold> <bold><abbrev xmlns:xlink="http://www.w3.org/1999/xlink" xlink:title="Queensland" xlink:type="simple">QLD</abbrev>:</bold> “North Queensland”, 1♀, (<abbrev xmlns:xlink="http://www.w3.org/1999/xlink" content-type="institution" xlink:title="The Natural History Museum, formerly British Museum (Natural History), London, Great Britain" xlink:type="simple">BMNH</abbrev>).</p></tp:treatment-sec><tp:treatment-sec sec-type="Diagnosis"><title>Diagnosis.</title><p><italic><tp:taxon-name><tp:taxon-name-part taxon-name-part-type="genus">Sphex</tp:taxon-name-part> <tp:taxon-name-part taxon-name-part-type="species">decoratus</tp:taxon-name-part></tp:taxon-name></italic> (of which only the female is known) can be recognized by the combination of markedly raised, distinct <named-content xmlns:xlink="http://www.w3.org/1999/xlink" content-type="BTO:0002173" xlink:type="simple">tubercles</named-content> on the metanotum, a mostly orange metasoma of which segment II is black, and a plain propodeal surface. <italic><tp:taxon-name><tp:taxon-name-part taxon-name-part-type="genus">Sphex</tp:taxon-name-part> <tp:taxon-name-part taxon-name-part-type="species">sericeus</tp:taxon-name-part></tp:taxon-name></italic> greatly varies in color and may look superficially similar to <italic><tp:taxon-name><tp:taxon-name-part taxon-name-part-type="genus">Sphex</tp:taxon-name-part> <tp:taxon-name-part taxon-name-part-type="species">decoratus</tp:taxon-name-part></tp:taxon-name></italic>, but differs in having a markedly <named-content xmlns:xlink="http://www.w3.org/1999/xlink" content-type="ENVO:00000283" xlink:type="simple">ridge</named-content>d propodeal <named-content xmlns:xlink="http://www.w3.org/1999/xlink" content-type="BTO:0001713" xlink:type="simple">dorsum</named-content>, whereas that of <italic><tp:taxon-name><tp:taxon-name-part taxon-name-part-type="genus">Sphex</tp:taxon-name-part> <tp:taxon-name-part taxon-name-part-type="species">decoratus</tp:taxon-name-part></tp:taxon-name></italic> lacks notable <named-content xmlns:xlink="http://www.w3.org/1999/xlink" content-type="ENVO:00000283" xlink:type="simple">ridge</named-content>s.</p><!--PageBreak--></tp:treatment-sec><tp:treatment-sec sec-type="Description"><title>Description.</title><p><italic>Female</italic>: Body length 24.6–27.2 mm. Body black, but the following are orange: base of <named-content xmlns:xlink="http://www.w3.org/1999/xlink" content-type="BTO:0001748" xlink:type="simple">mandible</named-content>, clypeus, <named-content xmlns:xlink="http://www.w3.org/1999/xlink" content-type="BTO:0001217" xlink:type="simple">scape</named-content>, pedicel, flagellomere I, flagellomere II–IV above, tegula, subalar area, pronotal lobe, area below anteroventral metapleural pit, <named-content xmlns:xlink="http://www.w3.org/1999/xlink" content-type="BTO:0001041" xlink:type="simple">petiole</named-content>, at least parts of metasomal segments I and IV–VI, legs except for base of coxa as well as <named-content xmlns:xlink="http://www.w3.org/1999/xlink" content-type="BTO:0001719" xlink:type="simple">claw</named-content> teeth and distal half of <named-content xmlns:xlink="http://www.w3.org/1999/xlink" content-type="BTO:0001719" xlink:type="simple">claw</named-content>. Wing membrane yellow near base, hyaline at apex. Wing veins bright orange. Forebasitarsal rake with 11 long spines. Free clypeal margin plain or with insignificant emarginations. Appressed pubescence and erect setae on clypeus and frons golden. Clypeus glabrous medioventrally. Distance between hind-<named-content xmlns:xlink="http://www.w3.org/1999/xlink" content-type="BTO:0001758" xlink:type="simple">ocelli</named-content> slightly smaller than their shortest distance to <named-content xmlns:xlink="http://www.w3.org/1999/xlink" content-type="BTO:0001921" xlink:type="simple">compound eyes</named-content>. Pubescence on collar and scutum golden, the latter with longer, denser pubescence laterally and posteriorly. <named-content xmlns:xlink="http://www.w3.org/1999/xlink" content-type="BTO:0001223" xlink:type="simple">Scutellum</named-content> convex, with distinct medial impression. <named-content xmlns:xlink="http://www.w3.org/1999/xlink" content-type="BTO:0002173" xlink:type="simple">Tubercles</named-content> on metanotum distinct. Propodeal enclosure with dense, appressed golden <!--PageBreak-->pubescence and sparse, erect golden setae; sculpture completely concealed. Length of <named-content xmlns:xlink="http://www.w3.org/1999/xlink" content-type="BTO:0001041" xlink:type="simple">petiole</named-content> twice length of flagellomere II.</p><p><italic>Male</italic>: Unknown.</p><fig id="F10" position="float" orientation="portrait"><label>Figure 10.</label><caption><p>Habitus of <italic><tp:taxon-name><tp:taxon-name-part taxon-name-part-type="genus">Sphex</tp:taxon-name-part> <tp:taxon-name-part taxon-name-part-type="species">decoratus</tp:taxon-name-part></tp:taxon-name></italic>, ♀.</p></caption><graphic xmlns:xlink="http://www.w3.org/1999/xlink" xlink:href="zookeys-521-001-g010.jpg" position="float" orientation="portrait" xlink:type="simple" id="oo_57285.jpg"/></fig></tp:treatment-sec><tp:treatment-sec sec-type="type material"><title>Notes on type material.</title><p>In the original description, F. Smith did not mention the sex of the holotype. It is listed as a male by <xref ref-type="bibr" rid="B29">Pulawski (2014)</xref>. However, examination of the type shows that it is clearly a female.</p></tp:treatment-sec><tp:treatment-sec sec-type="Geographic distribution"><title>Geographic distribution.</title><p>Only two specimens of <italic><tp:taxon-name><tp:taxon-name-part taxon-name-part-type="genus">Sphex</tp:taxon-name-part> <tp:taxon-name-part taxon-name-part-type="species">decoratus</tp:taxon-name-part></tp:taxon-name></italic> could be studied, and no specific geographic information is available. The origin of the holotype is given as ‘northwest <named-content xmlns:xlink="http://www.w3.org/1999/xlink" content-type="ENVO:00000303" xlink:type="simple">coast</named-content> of Australia’ in the original description, that of the other examined specimen as ‘North Queensland’.</p></tp:treatment-sec><ref-list><ref id="B29"><mixed-citation xmlns:xlink="http://www.w3.org/1999/xlink" xlink:type="simple"><person-group><name name-style="western"><surname>Pulawski</surname><given-names>W</given-names></name></person-group> (<year>2014</year>) <source>Catalog of <tp:taxon-name><tp:taxon-name-part taxon-name-part-type="family">Sphecidae</tp:taxon-name-part></tp:taxon-name> sensu lato</source>. <ext-link xlink:type="simple" ext-link-type="uri" xlink:href="http://researcharchive.calacademy.org/research/entomology/entomology_resources/Hymenoptera/sphecidae/">http://researcharchive.calacademy.org/research/entomology/entomology_resources/Hymenoptera/sphecidae/</ext-link> [<date-in-citation content-type="access-date">Oct 30, 2014</date-in-citation>] </mixed-citation></ref></ref-list></tp:taxon-treatment>
