# Supplementary material for: A revision of the Australian digger wasps in the genus Sphex (Hymenoptera, Sphecidae)
Source: Zookeys. 2015 Sep 17;(521):1–104. doi: 10.3897/zookeys.521.5995 (PMC4591716; doi:10.3897/zookeys.521.5995)
Supplement: XML Treatment for Sphex sericeus [file zookeys.521.5995-treatment7.xml]

<!DOCTYPE tp:taxon-treatment
  PUBLIC "-//TaxonX//DTD Taxonomic Treatment Publishing DTD v0 20100105//EN" "tax-treatment-NSO.dtd">
<tp:taxon-treatment xmlns:tp="http://www.plazi.org/taxpub"><tp:treatment-meta><kwd-group><label>Taxon classification</label><kwd><named-content content-type="kingdom">Animalia</named-content></kwd><kwd><named-content content-type="order">Hymenoptera</named-content></kwd><kwd><named-content content-type="family">Sphecidae</named-content></kwd></kwd-group><mixed-citation publication-type="journal"><person-group><name><surname>Dörfel</surname><given-names>Thorleif H.</given-names></name><name><surname>Ohl</surname><given-names>Michael</given-names></name></person-group><article-title>A revision of the Australian digger wasps in the genus <italic><tp:taxon-name><tp:taxon-name-part taxon-name-part-type="genus">Sphex</tp:taxon-name-part></tp:taxon-name></italic> (<tp:taxon-name><tp:taxon-name-part taxon-name-part-type="order">Hymenoptera</tp:taxon-name-part></tp:taxon-name>, <tp:taxon-name><tp:taxon-name-part taxon-name-part-type="family">Sphecidae</tp:taxon-name-part></tp:taxon-name>)</article-title><source>Zookeys</source><day>17</day><month>9</month><year>2015</year><volume>2015</volume><issue>521</issue><fpage>1</fpage><lpage>104</lpage><pub-id pub-id-type="doi">10.3897/zookeys.521.5995</pub-id></mixed-citation></tp:treatment-meta><tp:nomenclature><tp:taxon-name>
                            <tp:taxon-name-part taxon-name-part-type="genus">Sphex</tp:taxon-name-part>
                            <tp:taxon-name-part taxon-name-part-type="species">sericeus</tp:taxon-name-part>
                        </tp:taxon-name><tp:taxon-authority>(Fabricius, 1804)</tp:taxon-authority><tp:nomenclature-citation-list><tp:nomenclature-citation><tp:taxon-name><tp:taxon-name-part taxon-name-part-type="genus">Sphex</tp:taxon-name-part> <tp:taxon-name-part taxon-name-part-type="species">aurulentus</tp:taxon-name-part></tp:taxon-name><comment> Fabricius, 1793: 201, sex not indicated, junior primary homonym of <italic><tp:taxon-name><tp:taxon-name-part taxon-name-part-type="genus">Sphex</tp:taxon-name-part> <tp:taxon-name-part taxon-name-part-type="species">aurulentus</tp:taxon-name-part></tp:taxon-name></italic> Fabricius, 1787 (now in <italic><tp:taxon-name><tp:taxon-name-part taxon-name-part-type="species">Liris</tp:taxon-name-part></tp:taxon-name></italic>). Holotype or syntypes: India: Tranquebar (depository unknown: <xref ref-type="bibr" rid="B42">van der Vecht 1961</xref>: 30). Not examined.</comment></tp:nomenclature-citation><tp:nomenclature-citation><tp:taxon-name><tp:taxon-name-part taxon-name-part-type="genus">Pepsis</tp:taxon-name-part> <tp:taxon-name-part taxon-name-part-type="species">sericeus</tp:taxon-name-part></tp:taxon-name><comment> Fabricius, 1804: 211, sex not indicated (as <italic><tp:taxon-name><tp:taxon-name-part taxon-name-part-type="species">sericea</tp:taxon-name-part></tp:taxon-name></italic>, incorrect original termination). Lectotype: ♀, “in maris pacifici Insulis” (<named-content xmlns:xlink="http://www.w3.org/1999/xlink" content-type="dwc:institutional_code" xlink:type="simple">ZMUC</named-content>), designated by <xref ref-type="bibr" rid="B42">van der Vecht 1961</xref>: 30. Not examined.</comment></tp:nomenclature-citation></tp:nomenclature-citation-list></tp:nomenclature><tp:treatment-sec sec-type="material"><title>Material examined.</title><p><bold>AUSTRALIA:</bold> <bold>[state unknown]:</bold> [no specific locality], 1♂ (<abbrev xmlns:xlink="http://www.w3.org/1999/xlink" content-type="institution" xlink:title="The Natural History Museum, formerly British Museum (Natural History), London, Great Britain" xlink:type="simple">BMNH</abbrev>); <bold><abbrev xmlns:xlink="http://www.w3.org/1999/xlink" xlink:title="Northern Territory" xlink:type="simple">NT</abbrev>:</bold> Port Darwin, 5♀, 6♂ (<abbrev xmlns:xlink="http://www.w3.org/1999/xlink" content-type="institution" xlink:title="The Natural History Museum, formerly British Museum (Natural History), London, Great Britain" xlink:type="simple">BMNH</abbrev>); <bold><abbrev xmlns:xlink="http://www.w3.org/1999/xlink" xlink:title="Queensland" xlink:type="simple">QLD</abbrev>:</bold> [no specific locality], 1♂ (<named-content xmlns:xlink="http://www.w3.org/1999/xlink" content-type="dwc:institutional_code" xlink:type="simple">ANIC</named-content>); “North Queensland”, 1♀ (<abbrev xmlns:xlink="http://www.w3.org/1999/xlink" content-type="institution" xlink:title="The Natural History Museum, formerly British Museum (Natural History), London, Great Britain" xlink:type="simple">BMNH</abbrev>); Allingham near Mackay, 1♂, 25.10.1984, N. W. Rodd (<abbrev xmlns:xlink="http://www.w3.org/1999/xlink" content-type="institution" xlink:title="The Australian Museum, Sydney, Australia" xlink:type="simple">AMS</abbrev>); Archer Point, 10 km S of Cooktown, 1♂, 05.09.1983, N. W. Rodd (<abbrev xmlns:xlink="http://www.w3.org/1999/xlink" content-type="institution" xlink:title="The Australian Museum, Sydney, Australia" xlink:type="simple">AMS</abbrev>); Barron <named-content xmlns:xlink="http://www.w3.org/1999/xlink" content-type="ENVO:00000022" xlink:type="simple"><named-content content-type="ENVO:00000022" xlink:type="simple">River</named-content>s</named-content>, 1♂ (<named-content xmlns:xlink="http://www.w3.org/1999/xlink" content-type="dwc:institutional_code" xlink:type="simple">ANIC</named-content>); Biloela, 1♂, 08.12.1926, E. Ballard (<abbrev xmlns:xlink="http://www.w3.org/1999/xlink" content-type="institution" xlink:title="The Natural History Museum, formerly British Museum (Natural History), London, Great Britain" xlink:type="simple">BMNH</abbrev>); Blackdown <named-content xmlns:xlink="http://www.w3.org/1999/xlink" content-type="ENVO:00000182" xlink:type="simple">Tableland</named-content> Expedition Range, 1♀, 08.01.1976, G. Daniels (<abbrev xmlns:xlink="http://www.w3.org/1999/xlink" content-type="institution" xlink:title="The Australian Museum, Sydney, Australia" xlink:type="simple">AMS</abbrev>); Cairns, 2♂, 1919, Jarvis (<named-content xmlns:xlink="http://www.w3.org/1999/xlink" content-type="dwc:institutional_code" xlink:type="simple">ANIC</named-content>); Cape Ferguson, Townsville, 1♀, 3♂, 21.-22.03.1978, N. Duke (<named-content xmlns:xlink="http://www.w3.org/1999/xlink" content-type="dwc:institutional_code" xlink:type="simple">ANIC</named-content>); Cape York, 1♀, 02.06.1985, N. W. Rodd (<abbrev xmlns:xlink="http://www.w3.org/1999/xlink" content-type="institution" xlink:title="The Australian Museum, Sydney, Australia" xlink:type="simple">AMS</abbrev>), 1♀, 3♂, 02.08.1986, N. W. Rodd (<abbrev xmlns:xlink="http://www.w3.org/1999/xlink" content-type="institution" xlink:title="The Australian Museum, Sydney, Australia" xlink:type="simple">AMS</abbrev>), 2♂, 28.05.1991, N. W. Rodd (<abbrev xmlns:xlink="http://www.w3.org/1999/xlink" content-type="institution" xlink:title="The Australian Museum, Sydney, Australia" xlink:type="simple">AMS</abbrev>), <!--PageBreak-->1♀, 31.05.1991, N. W. Rodd (<abbrev xmlns:xlink="http://www.w3.org/1999/xlink" content-type="institution" xlink:title="The Australian Museum, Sydney, Australia" xlink:type="simple">AMS</abbrev>), 1♂, May 1902 (<abbrev xmlns:xlink="http://www.w3.org/1999/xlink" content-type="institution" xlink:title="The Natural History Museum, formerly British Museum (Natural History), London, Great Britain" xlink:type="simple">BMNH</abbrev>), 1♂ (<abbrev xmlns:xlink="http://www.w3.org/1999/xlink" content-type="institution" xlink:title="The Natural History Museum, formerly British Museum (Natural History), London, Great Britain" xlink:type="simple">BMNH</abbrev>); Cooktown, 1♂, 18.07.1982, N. W. Rodd (<abbrev xmlns:xlink="http://www.w3.org/1999/xlink" content-type="institution" xlink:title="The Australian Museum, Sydney, Australia" xlink:type="simple">AMS</abbrev>); Duaringa, 1♂, 26.12.1946, C. W. Smith (<abbrev xmlns:xlink="http://www.w3.org/1999/xlink" content-type="institution" xlink:title="The Australian Museum, Sydney, Australia" xlink:type="simple">AMS</abbrev>); Ellis Beach N of Cairns, 1♀, 12.05.1967, D. H. Colless (<named-content xmlns:xlink="http://www.w3.org/1999/xlink" content-type="dwc:institutional_code" xlink:type="simple">ANIC</named-content>); Endeavour <named-content xmlns:xlink="http://www.w3.org/1999/xlink" content-type="ENVO:00000022" xlink:type="simple">River</named-content>, Cooktown, 1♂, 05.10.1922, F. P. Spry (<named-content xmlns:xlink="http://www.w3.org/1999/xlink" content-type="dwc:institutional_code" xlink:type="simple">ANIC</named-content>); Gayndah, 2♀ (<abbrev xmlns:xlink="http://www.w3.org/1999/xlink" content-type="institution" xlink:title="The Australian Museum, Sydney, Australia" xlink:type="simple">AMS</abbrev>); 5 km SEbyS of Helenvale, <named-content xmlns:xlink="http://www.w3.org/1999/xlink" content-type="dwc:verbatimCoordinates" xlink:type="simple">15°44'S, 145°15'E</named-content>, 1♀, 25.08.1992, J. Cardale &amp; P. Zborowski (<named-content xmlns:xlink="http://www.w3.org/1999/xlink" content-type="dwc:institutional_code" xlink:type="simple">ANIC</named-content>); Inkerman, 1♂, W. Stalker (<abbrev xmlns:xlink="http://www.w3.org/1999/xlink" content-type="institution" xlink:title="The Natural History Museum, formerly British Museum (Natural History), London, Great Britain" xlink:type="simple">BMNH</abbrev>); Mackay, 1♂, May 1893 (<abbrev xmlns:xlink="http://www.w3.org/1999/xlink" content-type="institution" xlink:title="The Natural History Museum, formerly British Museum (Natural History), London, Great Britain" xlink:type="simple">BMNH</abbrev>), 1♀ (<abbrev xmlns:xlink="http://www.w3.org/1999/xlink" content-type="institution" xlink:title="The Natural History Museum, formerly British Museum (Natural History), London, Great Britain" xlink:type="simple">BMNH</abbrev>); Mitchell <named-content xmlns:xlink="http://www.w3.org/1999/xlink" content-type="ENVO:00000022" xlink:type="simple">River</named-content> Settlement, 1♀, 01.04.1969, A. L. Dyce (<named-content xmlns:xlink="http://www.w3.org/1999/xlink" content-type="dwc:institutional_code" xlink:type="simple">ANIC</named-content>); 4 miles NE of Mount Lamond, 1♀, 02.12.1971, D. K. McAlpine &amp; G. A. Holloway (<abbrev xmlns:xlink="http://www.w3.org/1999/xlink" content-type="institution" xlink:title="The Australian Museum, Sydney, Australia" xlink:type="simple">AMS</abbrev>), Quarantine Bay near Cooktown, 1♂, 13.06.1985, N. W. Rodd (<abbrev xmlns:xlink="http://www.w3.org/1999/xlink" content-type="institution" xlink:title="The Australian Museum, Sydney, Australia" xlink:type="simple">AMS</abbrev>); Redlynch, 1♂, Dec 38, H. F. Sternitzky (<abbrev xmlns:xlink="http://www.w3.org/1999/xlink" content-type="institution" xlink:title="The Natural History Museum, formerly British Museum (Natural History), London, Great Britain" xlink:type="simple">BMNH</abbrev>); Thursday Island, 1♂, 14.01.1939 (<abbrev xmlns:xlink="http://www.w3.org/1999/xlink" content-type="institution" xlink:title="The Natural History Museum, formerly British Museum (Natural History), London, Great Britain" xlink:type="simple">BMNH</abbrev>); Townsville, 1♂, 03.04.1902, F. P. Dodd (<abbrev xmlns:xlink="http://www.w3.org/1999/xlink" content-type="institution" xlink:title="The Natural History Museum, formerly British Museum (Natural History), London, Great Britain" xlink:type="simple">BMNH</abbrev>); Westwood, 1♂, 09.12.1923, A. N. Burns (<named-content xmlns:xlink="http://www.w3.org/1999/xlink" content-type="dwc:institutional_code" xlink:type="simple">ANIC</named-content>); <bold><abbrev xmlns:xlink="http://www.w3.org/1999/xlink" xlink:title="Western Australia" xlink:type="simple">WA</abbrev>:</bold> Baudin Island, 1♀ (<abbrev xmlns:xlink="http://www.w3.org/1999/xlink" content-type="institution" xlink:title="The Natural History Museum, formerly British Museum (Natural History), London, Great Britain" xlink:type="simple">BMNH</abbrev>), Roeburne, 1♀ (<abbrev xmlns:xlink="http://www.w3.org/1999/xlink" content-type="institution" xlink:title="The Natural History Museum, formerly British Museum (Natural History), London, Great Britain" xlink:type="simple">BMNH</abbrev>). <bold>INDONESIA:</bold> <bold>Papua:</bold> Yerelua, 1♂, 26.07.1998, Balke &amp; Konyorah (<named-content xmlns:xlink="http://www.w3.org/1999/xlink" content-type="dwc:institutional_code" xlink:type="simple">NHMW</named-content>). <bold>PAPUA NEW GUINEA:</bold> <bold>Western Province:</bold> Daru Island, 1♀, 05.05.–18.05.1921, E. O. Pockley (<abbrev xmlns:xlink="http://www.w3.org/1999/xlink" content-type="institution" xlink:title="The Australian Museum, Sydney, Australia" xlink:type="simple">AMS</abbrev>).</p></tp:treatment-sec><tp:treatment-sec sec-type="Diagnosis"><title>Diagnosis.</title><p><italic><tp:taxon-name><tp:taxon-name-part taxon-name-part-type="genus">Sphex</tp:taxon-name-part> <tp:taxon-name-part taxon-name-part-type="species">sericeus</tp:taxon-name-part></tp:taxon-name></italic> is unique among its Australian congeners in having three to four broad, continuous transverse <named-content xmlns:xlink="http://www.w3.org/1999/xlink" content-type="ENVO:00000283" xlink:type="simple">ridge</named-content>s on the propodeal enclosure which are even visible through the pubescence. Female specimens of <italic><tp:taxon-name><tp:taxon-name-part taxon-name-part-type="genus">Sphex</tp:taxon-name-part> <tp:taxon-name-part taxon-name-part-type="species">rugifer</tp:taxon-name-part></tp:taxon-name></italic>, <italic><tp:taxon-name><tp:taxon-name-part taxon-name-part-type="genus">Sphex</tp:taxon-name-part> <tp:taxon-name-part taxon-name-part-type="species">darwiniensis</tp:taxon-name-part></tp:taxon-name></italic> and <italic><tp:taxon-name><tp:taxon-name-part taxon-name-part-type="genus">Sphex</tp:taxon-name-part> <tp:taxon-name-part taxon-name-part-type="species">imporcatus</tp:taxon-name-part></tp:taxon-name></italic> possess vaguely similar structures, but those are much finer. <italic><tp:taxon-name><tp:taxon-name-part taxon-name-part-type="genus">Sphex</tp:taxon-name-part> <tp:taxon-name-part taxon-name-part-type="species">rugifer</tp:taxon-name-part></tp:taxon-name></italic> also has approximately 20 <named-content xmlns:xlink="http://www.w3.org/1999/xlink" content-type="ENVO:00000283" xlink:type="simple">ridge</named-content>s on the propodeal enclosure, while those of <italic><tp:taxon-name><tp:taxon-name-part taxon-name-part-type="genus">Sphex</tp:taxon-name-part> <tp:taxon-name-part taxon-name-part-type="species">darwiniensis</tp:taxon-name-part></tp:taxon-name></italic> and <italic><tp:taxon-name><tp:taxon-name-part taxon-name-part-type="genus">Sphex</tp:taxon-name-part> <tp:taxon-name-part taxon-name-part-type="species">imporcatus</tp:taxon-name-part></tp:taxon-name></italic> are discontinuous in the center.</p></tp:treatment-sec><tp:treatment-sec sec-type="Description"><title>Description.</title><p>Clypeus with medial glabrous stripe. Pubescence on scutum slightly denser laterally. <named-content xmlns:xlink="http://www.w3.org/1999/xlink" content-type="BTO:0001223" xlink:type="simple">Scutellum</named-content> slightly convex, with shallow medial impression near posterior margin. <named-content xmlns:xlink="http://www.w3.org/1999/xlink" content-type="BTO:0002173" xlink:type="simple">Tubercles</named-content> on metanotum distinct. Propodeal enclosure with three to four broad, continuous transverse <named-content xmlns:xlink="http://www.w3.org/1999/xlink" content-type="ENVO:00000283" xlink:type="simple">ridge</named-content>s; propodeal pubescence not concealing sculpture. Tomentum moderately dense on metasomal terga I and II.</p><p><italic>Female</italic>: Body length 20.2–25.7 mm. Body black, but the following are orange: basal half of <named-content xmlns:xlink="http://www.w3.org/1999/xlink" content-type="BTO:0001748" xlink:type="simple">mandible</named-content>, clypeus, <named-content xmlns:xlink="http://www.w3.org/1999/xlink" content-type="BTO:0001217" xlink:type="simple">scape</named-content>, pedicel, parts of flagellomere I, <named-content xmlns:xlink="http://www.w3.org/1999/xlink" content-type="BTO:0001223" xlink:type="simple">scutellum</named-content>, metanotum, <named-content xmlns:xlink="http://www.w3.org/1999/xlink" content-type="BTO:0001041" xlink:type="simple">petiole</named-content>, metasomal segment I, anterior two thirds of metasomal segment II, legs excluding <named-content xmlns:xlink="http://www.w3.org/1999/xlink" content-type="BTO:0001719" xlink:type="simple">claw</named-content> teeth and distal half of <named-content xmlns:xlink="http://www.w3.org/1999/xlink" content-type="BTO:0001719" xlink:type="simple">claw</named-content>. Wing membrane with yellow tinge and markedly fuscous band at apex. Wing veins orange, dark near apex. Forebasitarsal rake with nine long spines. Free clypeal margin conspicuously notched medially, bulging above. Appressed pubescence and erect setae on clypeus and frons golden. Distance between hind-<named-content xmlns:xlink="http://www.w3.org/1999/xlink" content-type="BTO:0001758" xlink:type="simple">ocelli</named-content> 0.7× their shortest distance to <named-content xmlns:xlink="http://www.w3.org/1999/xlink" content-type="BTO:0001921" xlink:type="simple">compound eyes</named-content>. Pubescence on mesosoma golden. Length of <named-content xmlns:xlink="http://www.w3.org/1999/xlink" content-type="BTO:0001041" xlink:type="simple">petiole</named-content> 1.4× length of flagellomere II.</p><p><italic>Male</italic>: Body length 16.8–23.6 mm. Wing membrane largely hyaline, with slight yellow tinge around <named-content xmlns:xlink="http://www.w3.org/1999/xlink" content-type="ENVO:00000303" xlink:type="simple">costal</named-content> cell. Forewing with faint fuscous band at apex. Wing veins dark brown to orange. Free clypeal margin concave towards center. Appressed pubescence and erect setae on clypeus and frons silvery-white. Distance between hind-<named-content xmlns:xlink="http://www.w3.org/1999/xlink" content-type="BTO:0001758" xlink:type="simple">ocelli</named-content> nearly equal to their shortest distance to <named-content xmlns:xlink="http://www.w3.org/1999/xlink" content-type="BTO:0001921" xlink:type="simple">compound eyes</named-content>. Pubescence on mesosoma silvery. Length of <named-content xmlns:xlink="http://www.w3.org/1999/xlink" content-type="BTO:0001041" xlink:type="simple">petiole</named-content> 1.6×–1.7× length of flagellomere II. Metasomal terga V and VI with few silvery <named-content xmlns:xlink="http://www.w3.org/1999/xlink" content-type="BTO:0004212" xlink:type="simple">bristles</named-content>. Metasomal <named-content xmlns:xlink="http://www.w3.org/1999/xlink" content-type="BTO:0001302" xlink:type="simple">sterna</named-content> II–VIII largely glabrous. Metasomal <named-content xmlns:xlink="http://www.w3.org/1999/xlink" content-type="BTO:0001302" xlink:type="simple">sternum</named-content> VIII entire, its lateral margin sometimes slightly concave.</p><fig id="F14" position="float" orientation="portrait"><label>Figure 14.</label><caption><p><italic><tp:taxon-name><tp:taxon-name-part taxon-name-part-type="genus">Sphex</tp:taxon-name-part> <tp:taxon-name-part taxon-name-part-type="species">sericeus</tp:taxon-name-part></tp:taxon-name></italic>. <bold>A–C</bold> habitus <bold>A</bold> ♀ <bold>B</bold> ♂, collected in Darwin, <abbrev xmlns:xlink="http://www.w3.org/1999/xlink" xlink:title="Northern Territory" xlink:type="simple">NT</abbrev> <bold>C</bold> ♂, collected in Westwood, <abbrev xmlns:xlink="http://www.w3.org/1999/xlink" xlink:title="Queensland" xlink:type="simple">QLD</abbrev> <bold>D</bold> collecting localities.</p></caption><graphic xmlns:xlink="http://www.w3.org/1999/xlink" xlink:href="zookeys-521-001-g014.jpg" position="float" orientation="portrait" xlink:type="simple" id="oo_57289.jpg"/></fig><!--PageBreak--></tp:treatment-sec><tp:treatment-sec sec-type="Variation"><title>Variation.</title><p>Males of this species markedly vary in color, though most Australian specimens belong to either one of two forms: the first form has the following parts bright red: anterior side of midfemur, entire hindfemur, <named-content xmlns:xlink="http://www.w3.org/1999/xlink" content-type="BTO:0001041" xlink:type="simple">petiole</named-content>, metasomal segments I and II (Fig. <xref ref-type="fig" rid="F14">14B</xref>), while the body of the second form is entirely black (Fig. <xref ref-type="fig" rid="F14">14C</xref>). The color of the females seems to be more or less uniform among the collecting localities.</p></tp:treatment-sec><tp:treatment-sec sec-type="type material"><title>Notes on type material.</title><p>The types of <italic><tp:taxon-name><tp:taxon-name-part taxon-name-part-type="genus">Sphex</tp:taxon-name-part> <tp:taxon-name-part taxon-name-part-type="species">sericeus</tp:taxon-name-part></tp:taxon-name></italic> and its synonyms were not examined, because the character combination in the redescription by <xref ref-type="bibr" rid="B23">Kohl (1890)</xref> (broad transverse <named-content xmlns:xlink="http://www.w3.org/1999/xlink" content-type="ENVO:00000283" xlink:type="simple">ridge</named-content>s on propodeal enclosure, bituberculate metanotum) is sufficient to unambiguously identify this species. <xref ref-type="bibr" rid="B42">Van der Vecht (1961)</xref> noted that the lectotype of this species agrees with the species current (i.e., Kohl’s) interpretation.</p><!--PageBreak--></tp:treatment-sec><ref-list><ref id="B42"><mixed-citation xmlns:xlink="http://www.w3.org/1999/xlink" xlink:type="simple"><person-group><name name-style="western"><surname>Van der Vecht</surname><given-names>J</given-names></name></person-group> (<year>1961</year>) <source><tp:taxon-name><tp:taxon-name-part taxon-name-part-type="order">Hymenoptera</tp:taxon-name-part></tp:taxon-name><tp:taxon-name><tp:taxon-name-part taxon-name-part-type="superfamily">Sphecoidea</tp:taxon-name-part></tp:taxon-name> Fabriciana</source>. <publisher-name>EJ Brill</publisher-name>. </mixed-citation></ref><ref id="B23"><mixed-citation xmlns:xlink="http://www.w3.org/1999/xlink" xlink:type="simple"><person-group><name name-style="western"><surname>Kohl</surname><given-names>FF</given-names></name></person-group> (<year>1890</year>) <article-title>Die Hymenopterengruppe der Sphecinen. I. Monographie der natürlichen Gattung Sphex Linné (sens. lat.). (II. Abtheilung).</article-title> <source>Annalen des Naturhistorischen Museums in Wien</source>, <fpage>317</fpage>–<lpage>462</lpage>. </mixed-citation></ref></ref-list></tp:taxon-treatment>
