# Supplementary material for: A revision of the Australian digger wasps in the genus Sphex (Hymenoptera, Sphecidae)
Source: Zookeys. 2015 Sep 17;(521):1–104. doi: 10.3897/zookeys.521.5995 (PMC4591716; doi:10.3897/zookeys.521.5995)
Supplement: XML Treatment for Sphex fumipennis [file zookeys.521.5995-treatment9.xml]

<!DOCTYPE tp:taxon-treatment
  PUBLIC "-//TaxonX//DTD Taxonomic Treatment Publishing DTD v0 20100105//EN" "tax-treatment-NSO.dtd">
<tp:taxon-treatment xmlns:tp="http://www.plazi.org/taxpub"><tp:treatment-meta><kwd-group><label>Taxon classification</label><kwd><named-content content-type="kingdom">Animalia</named-content></kwd><kwd><named-content content-type="order">Hymenoptera</named-content></kwd><kwd><named-content content-type="family">Sphecidae</named-content></kwd></kwd-group><mixed-citation publication-type="journal"><person-group><name><surname>Dörfel</surname><given-names>Thorleif H.</given-names></name><name><surname>Ohl</surname><given-names>Michael</given-names></name></person-group><article-title>A revision of the Australian digger wasps in the genus <italic><tp:taxon-name><tp:taxon-name-part taxon-name-part-type="genus">Sphex</tp:taxon-name-part></tp:taxon-name></italic> (<tp:taxon-name><tp:taxon-name-part taxon-name-part-type="order">Hymenoptera</tp:taxon-name-part></tp:taxon-name>, <tp:taxon-name><tp:taxon-name-part taxon-name-part-type="family">Sphecidae</tp:taxon-name-part></tp:taxon-name>)</article-title><source>Zookeys</source><day>17</day><month>9</month><year>2015</year><volume>2015</volume><issue>521</issue><fpage>1</fpage><lpage>104</lpage><pub-id pub-id-type="doi">10.3897/zookeys.521.5995</pub-id></mixed-citation></tp:treatment-meta><tp:nomenclature><tp:taxon-name>
                            <tp:taxon-name-part taxon-name-part-type="genus">Sphex</tp:taxon-name-part>
                            <tp:taxon-name-part taxon-name-part-type="species">fumipennis</tp:taxon-name-part>
                        </tp:taxon-name><tp:taxon-authority>F. Smith, 1856</tp:taxon-authority><tp:nomenclature-citation-list><tp:nomenclature-citation><tp:taxon-name><tp:taxon-name-part taxon-name-part-type="genus">Sphex</tp:taxon-name-part> <tp:taxon-name-part taxon-name-part-type="species">fumipennis</tp:taxon-name-part></tp:taxon-name><comment> F. Smith, 1856: 249, ♀, ♂. Syntypes: Australia: South Australia: Adelaide (<abbrev xmlns:xlink="http://www.w3.org/1999/xlink" content-type="institution" xlink:title="The Natural History Museum, formerly British Museum (Natural History), London, Great Britain" xlink:type="simple">BMNH</abbrev>). One syntype examined.</comment></tp:nomenclature-citation></tp:nomenclature-citation-list></tp:nomenclature><tp:treatment-sec sec-type="material"><title>Material examined.</title><p>Syntype. ♀, <bold>AUSTRALIA:</bold> <bold><abbrev xmlns:xlink="http://www.w3.org/1999/xlink" xlink:title="South Australia" xlink:type="simple">SA</abbrev>:</bold> Adelaide (<abbrev xmlns:xlink="http://www.w3.org/1999/xlink" content-type="institution" xlink:title="The Natural History Museum, formerly British Museum (Natural History), London, Great Britain" xlink:type="simple">BMNH</abbrev>).</p></tp:treatment-sec><tp:treatment-sec sec-type="material"><title>Other material.</title><p><bold>[COUNTRY UNKNOWN]:</bold> <bold>[state unknown]:</bold> [no specific locality], ♀, 21.06.1959 (<abbrev xmlns:xlink="http://www.w3.org/1999/xlink" content-type="institution" xlink:title="The Australian Museum, Sydney, Australia" xlink:type="simple">AMS</abbrev>). <bold>AUSTRALIA:</bold> <bold>[state unknown]:</bold> [no specific locality], 3♀, 2♂ (<abbrev xmlns:xlink="http://www.w3.org/1999/xlink" content-type="institution" xlink:title="The Natural History Museum, formerly British Museum (Natural History), London, Great Britain" xlink:type="simple">BMNH</abbrev>); <bold><abbrev xmlns:xlink="http://www.w3.org/1999/xlink" xlink:title="New South Wales" xlink:type="simple">NSW</abbrev>:</bold> Avoca Beach, 1♀, 11.12.1987, S. Hunter (<abbrev xmlns:xlink="http://www.w3.org/1999/xlink" content-type="institution" xlink:title="The Australian Museum, Sydney, Australia" xlink:type="simple">AMS</abbrev>); Bathurst, 1♀, 02.02.1965, C. H. Smithers (<abbrev xmlns:xlink="http://www.w3.org/1999/xlink" content-type="institution" xlink:title="The Australian Museum, Sydney, Australia" xlink:type="simple">AMS</abbrev>); 6 km NE of Bilpin, Blue Mountains, 3♂, 11.01.1980, N. W. Rodd (<abbrev xmlns:xlink="http://www.w3.org/1999/xlink" content-type="institution" xlink:title="The Australian Museum, Sydney, Australia" xlink:type="simple">AMS</abbrev>); 7 km N of Bilpin, Blue Mountains, 1♀, 23.02.1979, N. W. Rodd (<abbrev xmlns:xlink="http://www.w3.org/1999/xlink" content-type="institution" xlink:title="The Australian Museum, Sydney, Australia" xlink:type="simple">AMS</abbrev>), 1♀, 06.03.1979, N. W. Rodd (<abbrev xmlns:xlink="http://www.w3.org/1999/xlink" content-type="institution" xlink:title="The Australian Museum, Sydney, Australia" xlink:type="simple">AMS</abbrev>); 7 km NE of Bilpin, Blue Mountains, 1♂, 28.12.1981, N. W. Rodd (<abbrev xmlns:xlink="http://www.w3.org/1999/xlink" content-type="institution" xlink:title="The Australian Museum, Sydney, Australia" xlink:type="simple">AMS</abbrev>); 10 km N of Broken Hill, 2♀, 1♂, 11.03.2001, M. Ohl (<named-content xmlns:xlink="http://www.w3.org/1999/xlink" content-type="dwc:institutional_code" xlink:type="simple">ZMB</named-content>); Cabramatta, 1♂, 10.03.1963, E. C. Corbet (<abbrev xmlns:xlink="http://www.w3.org/1999/xlink" content-type="institution" xlink:title="The Natural History Museum, formerly British Museum (Natural History), London, Great Britain" xlink:type="simple">BMNH</abbrev>); Cheltenham, 1♀, 25.03.1950 (<abbrev xmlns:xlink="http://www.w3.org/1999/xlink" content-type="institution" xlink:title="The Australian Museum, Sydney, Australia" xlink:type="simple">AMS</abbrev>); 25 km SW of Dubbo, 1♀, 08.11.1981, N. W. Rodd (<abbrev xmlns:xlink="http://www.w3.org/1999/xlink" content-type="institution" xlink:title="The Australian Museum, Sydney, Australia" xlink:type="simple">AMS</abbrev>); 30 km N of Euston, 1♂, 28.11.1988, N. W. Rodd (<abbrev xmlns:xlink="http://www.w3.org/1999/xlink" content-type="institution" xlink:title="The Australian Museum, Sydney, Australia" xlink:type="simple">AMS</abbrev>); Kurnell, 3♂, 16.12.1978, D. A. Doolan (<abbrev xmlns:xlink="http://www.w3.org/1999/xlink" content-type="institution" xlink:title="The Australian Museum, Sydney, Australia" xlink:type="simple">AMS</abbrev>); Lane Cove, 1♂, 07.01.1944 (<abbrev xmlns:xlink="http://www.w3.org/1999/xlink" content-type="institution" xlink:title="The Australian Museum, Sydney, Australia" xlink:type="simple">AMS</abbrev>), 1♀, 24.02.1945 (<abbrev xmlns:xlink="http://www.w3.org/1999/xlink" content-type="institution" xlink:title="The Australian Museum, Sydney, Australia" xlink:type="simple">AMS</abbrev>); Lord Howe Island, 1♂, 22.12.1921, A. Musgrave (<abbrev xmlns:xlink="http://www.w3.org/1999/xlink" content-type="institution" xlink:title="The Australian Museum, Sydney, Australia" xlink:type="simple">AMS</abbrev>); Maire Road, Lord Howe Island, 1♂, 22.12.1921, A. Musgrave (<abbrev xmlns:xlink="http://www.w3.org/1999/xlink" content-type="institution" xlink:title="The Australian Museum, Sydney, Australia" xlink:type="simple">AMS</abbrev>); 35 km N of Menindee, 1♂, 26.11.1988, N. W. Rodd (<abbrev xmlns:xlink="http://www.w3.org/1999/xlink" content-type="institution" xlink:title="The Australian Museum, Sydney, Australia" xlink:type="simple">AMS</abbrev>); Middle Beach Road, Lord Howe Island, 1♀, 26.03.1979, T. Kingston (<abbrev xmlns:xlink="http://www.w3.org/1999/xlink" content-type="institution" xlink:title="The Australian Museum, Sydney, Australia" xlink:type="simple">AMS</abbrev>), 1♀, 14.04.1979, T. Kingston (<abbrev xmlns:xlink="http://www.w3.org/1999/xlink" content-type="institution" xlink:title="The Australian Museum, Sydney, Australia" xlink:type="simple">AMS</abbrev>); Mount Annan, <named-content xmlns:xlink="http://www.w3.org/1999/xlink" content-type="ENVO:00010624" xlink:type="simple">Botanic Garden</named-content>, 1♂, 12.12.2007, L. von Richter (<abbrev xmlns:xlink="http://www.w3.org/1999/xlink" content-type="institution" xlink:title="The Australian Museum, Sydney, Australia" xlink:type="simple">AMS</abbrev>); Mount Kaputar <named-content xmlns:xlink="http://www.w3.org/1999/xlink" content-type="ENVO:00000367" xlink:type="simple">National Park</named-content>, 1♀, 25.03.1978, G. Daniels (<abbrev xmlns:xlink="http://www.w3.org/1999/xlink" content-type="institution" xlink:title="The Australian Museum, Sydney, Australia" xlink:type="simple">AMS</abbrev>); Mount Keira, 1♀, 22.12.1986, G. A. &amp; A. Holloway (<abbrev xmlns:xlink="http://www.w3.org/1999/xlink" content-type="institution" xlink:title="The Australian Museum, Sydney, Australia" xlink:type="simple">AMS</abbrev>); Mount Tomah, Blue Mountains, 1♀, 01.01.1981, N. W. Rodd (<abbrev xmlns:xlink="http://www.w3.org/1999/xlink" content-type="institution" xlink:title="The Australian Museum, Sydney, Australia" xlink:type="simple">AMS</abbrev>); Murray Beach, Jervis Bay, 1♀, 18.02.1987, N. W. Rodd (<abbrev xmlns:xlink="http://www.w3.org/1999/xlink" content-type="institution" xlink:title="The Australian Museum, Sydney, Australia" xlink:type="simple">AMS</abbrev>); 50 km N of Pooncarie, 2♂, 26.11.1988, N. W. Rodd (<abbrev xmlns:xlink="http://www.w3.org/1999/xlink" content-type="institution" xlink:title="The Australian Museum, Sydney, Australia" xlink:type="simple">AMS</abbrev>); Pooncarie, 3♂, 26.11.1991, N. W. Rodd (<abbrev xmlns:xlink="http://www.w3.org/1999/xlink" content-type="institution" xlink:title="The Australian Museum, Sydney, Australia" xlink:type="simple">AMS</abbrev>), 1♀, 28.11.1992, N. W. Rodd (<abbrev xmlns:xlink="http://www.w3.org/1999/xlink" content-type="institution" xlink:title="The Australian Museum, Sydney, Australia" xlink:type="simple">AMS</abbrev>); Round Hill <named-content xmlns:xlink="http://www.w3.org/1999/xlink" content-type="ENVO:00000363" xlink:type="simple">Nature Reserve</named-content>, 2♀, 25.10.1977, G. Daniels (<abbrev xmlns:xlink="http://www.w3.org/1999/xlink" content-type="institution" xlink:title="The Australian Museum, Sydney, Australia" xlink:type="simple">AMS</abbrev>); South Durras, 35.40S, 150.17E, 1♀, 18.03.2001, M. Ohl (<named-content xmlns:xlink="http://www.w3.org/1999/xlink" content-type="dwc:institutional_code" xlink:type="simple">ZMB</named-content>); Sydney, 1♀, 01.02.1913, A. Musgrave (<abbrev xmlns:xlink="http://www.w3.org/1999/xlink" content-type="institution" xlink:title="The Australian Museum, Sydney, Australia" xlink:type="simple">AMS</abbrev>); Vincentia, Jervis Bay, 2♂, 17.02.1987, N. W. Rodd (<abbrev xmlns:xlink="http://www.w3.org/1999/xlink" content-type="institution" xlink:title="The Australian Museum, Sydney, Australia" xlink:type="simple">AMS</abbrev>); 112 km N of Wentworth, 2♀, 28.11.1991, N. W. Rodd (<abbrev xmlns:xlink="http://www.w3.org/1999/xlink" content-type="institution" xlink:title="The Australian Museum, Sydney, Australia" xlink:type="simple">AMS</abbrev>); Winston Hills, 1♂, 25.02.1985, C. A. P. Urquhart (<abbrev xmlns:xlink="http://www.w3.org/1999/xlink" content-type="institution" xlink:title="The Australian Museum, Sydney, Australia" xlink:type="simple">AMS</abbrev>); Woronora, 1♀, 03.01.1982, M. L. Bason (<abbrev xmlns:xlink="http://www.w3.org/1999/xlink" content-type="institution" xlink:title="The Australian Museum, Sydney, Australia" xlink:type="simple">AMS</abbrev>), 1♀, 27.03.1982, M. L. Bason (<abbrev xmlns:xlink="http://www.w3.org/1999/xlink" content-type="institution" xlink:title="The Australian Museum, Sydney, Australia" xlink:type="simple">AMS</abbrev>), 1♀, 04.05.1982, M. L. Bason (<abbrev xmlns:xlink="http://www.w3.org/1999/xlink" content-type="institution" xlink:title="The Australian Museum, Sydney, Australia" xlink:type="simple">AMS</abbrev>); <bold><abbrev xmlns:xlink="http://www.w3.org/1999/xlink" xlink:title="Northern Territory" xlink:type="simple">NT</abbrev>:</bold> 20 km W of Barkly Homestead, 1♀, 18.11.1989, N. W. Rodd (<abbrev xmlns:xlink="http://www.w3.org/1999/xlink" content-type="institution" xlink:title="The Australian Museum, Sydney, Australia" xlink:type="simple">AMS</abbrev>); 41 miles Bore Barkly Hwy, 1♂, 10.07.1989, N. W. Rodd (<abbrev xmlns:xlink="http://www.w3.org/1999/xlink" content-type="institution" xlink:title="The Australian Museum, Sydney, Australia" xlink:type="simple">AMS</abbrev>); Port Darwin, 2♀, 8♂ (<abbrev xmlns:xlink="http://www.w3.org/1999/xlink" content-type="institution" xlink:title="The Natural History Museum, formerly British Museum (Natural History), London, Great Britain" xlink:type="simple">BMNH</abbrev>) <bold><abbrev xmlns:xlink="http://www.w3.org/1999/xlink" xlink:title="Queensland" xlink:type="simple">QLD</abbrev>:</bold> “Mid Queensland”, 1♀, 2♂ (<abbrev xmlns:xlink="http://www.w3.org/1999/xlink" content-type="institution" xlink:title="The Natural History Museum, formerly British Museum (Natural History), London, Great Britain" xlink:type="simple">BMNH</abbrev>); “North Queensland”, 2♀, 2♂ (<abbrev xmlns:xlink="http://www.w3.org/1999/xlink" content-type="institution" xlink:title="The Natural History Museum, formerly British Museum (Natural History), London, Great Britain" xlink:type="simple">BMNH</abbrev>); Archer Point, 10 km S of Cooktown, 1♀, 3♂, 05.09.1983, N. W. Rodd (<abbrev xmlns:xlink="http://www.w3.org/1999/xlink" content-type="institution" xlink:title="The Australian Museum, Sydney, Australia" xlink:type="simple">AMS</abbrev>); Bramston Beach, 1♀, 26.08.1987, N. W. Rodd (<abbrev xmlns:xlink="http://www.w3.org/1999/xlink" content-type="institution" xlink:title="The Australian Museum, Sydney, Australia" xlink:type="simple">AMS</abbrev>); Cape York, 1♀, <!--PageBreak-->05.06.1985, N. W. Rodd (<abbrev xmlns:xlink="http://www.w3.org/1999/xlink" content-type="institution" xlink:title="The Australian Museum, Sydney, Australia" xlink:type="simple">AMS</abbrev>); Capricorn Group, NW Islet, 1♀, Dec 25, A. Musgrave (<abbrev xmlns:xlink="http://www.w3.org/1999/xlink" content-type="institution" xlink:title="The Australian Museum, Sydney, Australia" xlink:type="simple">AMS</abbrev>); Claudie <named-content xmlns:xlink="http://www.w3.org/1999/xlink" content-type="ENVO:00000022" xlink:type="simple">River</named-content> near Mount Lamond, 1♀, 12.10.1974, G. Daniels (<abbrev xmlns:xlink="http://www.w3.org/1999/xlink" content-type="institution" xlink:title="The Australian Museum, Sydney, Australia" xlink:type="simple">AMS</abbrev>); Cooktown, 1♀, 18.07.1982, N. W. Rodd (<abbrev xmlns:xlink="http://www.w3.org/1999/xlink" content-type="institution" xlink:title="The Australian Museum, Sydney, Australia" xlink:type="simple">AMS</abbrev>); Grantleigh, 1♀, 20.11.1978, R. Eastwood (<abbrev xmlns:xlink="http://www.w3.org/1999/xlink" content-type="institution" xlink:title="The Australian Museum, Sydney, Australia" xlink:type="simple">AMS</abbrev>); Hammond Island, 1♀, 10.10.1964, R. J. Docherty (<abbrev xmlns:xlink="http://www.w3.org/1999/xlink" content-type="institution" xlink:title="The Natural History Museum, formerly British Museum (Natural History), London, Great Britain" xlink:type="simple">BMNH</abbrev>); Herberton, 1♀, 18.08.1984, N. W. Rodd (<abbrev xmlns:xlink="http://www.w3.org/1999/xlink" content-type="institution" xlink:title="The Australian Museum, Sydney, Australia" xlink:type="simple">AMS</abbrev>); Mission Beach, 1♀, 16.08.1975, G. O’Reilly (<abbrev xmlns:xlink="http://www.w3.org/1999/xlink" content-type="institution" xlink:title="The Australian Museum, Sydney, Australia" xlink:type="simple">AMS</abbrev>); Poison Creek Road, Cooktown, 1♂, 16.06.1985, N. W. Rodd (<abbrev xmlns:xlink="http://www.w3.org/1999/xlink" content-type="institution" xlink:title="The Australian Museum, Sydney, Australia" xlink:type="simple">AMS</abbrev>); 64 km SW of Ravenshoe, 1♂, 08.01.1976, D. K. McAlpine (<abbrev xmlns:xlink="http://www.w3.org/1999/xlink" content-type="institution" xlink:title="The Australian Museum, Sydney, Australia" xlink:type="simple">AMS</abbrev>); 10 km W of Torrens Creek township, E of Hughenden, 1♀, 07.01.1987, M. S. &amp; B. J. Moulds (<abbrev xmlns:xlink="http://www.w3.org/1999/xlink" content-type="institution" xlink:title="The Australian Museum, Sydney, Australia" xlink:type="simple">AMS</abbrev>); Yeppoon, 1♂, 17.11.1978, R. Eastwood (<abbrev xmlns:xlink="http://www.w3.org/1999/xlink" content-type="institution" xlink:title="The Australian Museum, Sydney, Australia" xlink:type="simple">AMS</abbrev>); <bold><abbrev xmlns:xlink="http://www.w3.org/1999/xlink" xlink:title="South Australia" xlink:type="simple">SA</abbrev>:</bold> Adelaide, 1♂ (<named-content xmlns:xlink="http://www.w3.org/1999/xlink" content-type="dwc:institutional_code" xlink:type="simple">ZMB</named-content>); Anajatra, Mann Ranges, 1♀, 10.-11.05.1983, G. A. Holloway (<abbrev xmlns:xlink="http://www.w3.org/1999/xlink" content-type="institution" xlink:title="The Australian Museum, Sydney, Australia" xlink:type="simple">AMS</abbrev>); <named-content xmlns:xlink="http://www.w3.org/1999/xlink" content-type="ENVO:00000020" xlink:type="simple">Lake</named-content> Gilles Conservation Park, 3♂, 01.02.1995, L. Packer, M. Schwarz, P. Hurst, Y. Pamula (<named-content xmlns:xlink="http://www.w3.org/1999/xlink" content-type="dwc:institutional_code" xlink:type="simple">ZMB</named-content>), 1♂, Mar 1995, L. Packer, Y. Pamula (<named-content xmlns:xlink="http://www.w3.org/1999/xlink" content-type="dwc:institutional_code" xlink:type="simple">ZMB</named-content>); Middleback Ranges, 1♂, Mar 1995, M. Schwarz, B. Kranz (<named-content xmlns:xlink="http://www.w3.org/1999/xlink" content-type="dwc:institutional_code" xlink:type="simple">ZMB</named-content>); Wilpena Pound Resort, 1♀, 18.01.1976, M. S. &amp; B. J. Moulds (<abbrev xmlns:xlink="http://www.w3.org/1999/xlink" content-type="institution" xlink:title="The Australian Museum, Sydney, Australia" xlink:type="simple">AMS</abbrev>); <bold><abbrev xmlns:xlink="http://www.w3.org/1999/xlink" xlink:title="Western Australia" xlink:type="simple">WA</abbrev>:</bold> Bunbury, 1♂, 01.01.1961, A. Snell (<abbrev xmlns:xlink="http://www.w3.org/1999/xlink" content-type="institution" xlink:title="The Australian Museum, Sydney, Australia" xlink:type="simple">AMS</abbrev>); 15 km S Kalbarri, <named-content xmlns:xlink="http://www.w3.org/1999/xlink" content-type="dwc:verbatimCoordinates" xlink:type="simple">27°50.4'S, 114°09.0'E</named-content>, 1♂, 04.11.2008, V. Ahrens &amp; W. J. Pulawski (<named-content xmlns:xlink="http://www.w3.org/1999/xlink" content-type="dwc:institutional_code" xlink:type="simple">CAS</named-content>); 26 km NE of Laverton, <named-content xmlns:xlink="http://www.w3.org/1999/xlink" content-type="dwc:verbatimCoordinates" xlink:type="simple">28°28'43"S, 122°29'09’’</named-content>, 1♀, 28.09.2005, L. Packer (<named-content xmlns:xlink="http://www.w3.org/1999/xlink" content-type="dwc:institutional_code" xlink:type="simple">ZMB</named-content>); Marloo Station, 1♀, 1♂, 01.01.1935, Gebr. Goerling (<named-content xmlns:xlink="http://www.w3.org/1999/xlink" content-type="dwc:institutional_code" xlink:type="simple">ZMB</named-content>), 1♀, <!--PageBreak-->01.04.1935, A. Goerling (<named-content xmlns:xlink="http://www.w3.org/1999/xlink" content-type="dwc:institutional_code" xlink:type="simple">ZMB</named-content>); 50 km E of Mullewa, 1♀, 03.09.1981, G. A. Holloway (<abbrev xmlns:xlink="http://www.w3.org/1999/xlink" content-type="institution" xlink:title="The Australian Museum, Sydney, Australia" xlink:type="simple">AMS</abbrev>); Shire of Waroona, Yalgorup <named-content xmlns:xlink="http://www.w3.org/1999/xlink" content-type="ENVO:00000367" xlink:type="simple">National Park</named-content>, <named-content xmlns:xlink="http://www.w3.org/1999/xlink" content-type="dwc:verbatimCoordinates" xlink:type="simple">32°52'51"S, 115°40'35"E</named-content>, 1♂, 25.01.2010, L. Breitkreuz (<named-content xmlns:xlink="http://www.w3.org/1999/xlink" content-type="dwc:institutional_code" xlink:type="simple">ZMB</named-content>); Shire of Waroona, Yalgorup <named-content xmlns:xlink="http://www.w3.org/1999/xlink" content-type="ENVO:00000367" xlink:type="simple">National Park</named-content>, <named-content xmlns:xlink="http://www.w3.org/1999/xlink" content-type="dwc:verbatimCoordinates" xlink:type="simple">32.839339°S, 115.639100°E</named-content>, 1♀, 26.01.2010, S. Krause (<named-content xmlns:xlink="http://www.w3.org/1999/xlink" content-type="dwc:institutional_code" xlink:type="simple">ZMB</named-content>); Swan <named-content xmlns:xlink="http://www.w3.org/1999/xlink" content-type="ENVO:00000022" xlink:type="simple">River</named-content>, 1♂, Dämel (<named-content xmlns:xlink="http://www.w3.org/1999/xlink" content-type="dwc:institutional_code" xlink:type="simple">ZMB</named-content>); Urawa <named-content xmlns:xlink="http://www.w3.org/1999/xlink" content-type="ENVO:00000363" xlink:type="simple">Nature Reserve</named-content> ca 5 km N Mullewa, <named-content xmlns:xlink="http://www.w3.org/1999/xlink" content-type="dwc:verbatimCoordinates" xlink:type="simple">28°29.6'S, 115°29.5'E</named-content>, 1♂, 11.11.2008, V. Ahrens &amp; W. J. Pulawski (<named-content xmlns:xlink="http://www.w3.org/1999/xlink" content-type="dwc:institutional_code" xlink:type="simple">CAS</named-content>); Waroona, 1♂, 28.02.1909, G. F. Berthoud (<abbrev xmlns:xlink="http://www.w3.org/1999/xlink" content-type="institution" xlink:title="The Natural History Museum, formerly British Museum (Natural History), London, Great Britain" xlink:type="simple">BMNH</abbrev>); Wilga, 1♀, 1♂, 19.01.1980, K. Carnaby (<abbrev xmlns:xlink="http://www.w3.org/1999/xlink" content-type="institution" xlink:title="The Australian Museum, Sydney, Australia" xlink:type="simple">AMS</abbrev>), 2♂, 14.01.1983, K. &amp; E. Carnaby (<abbrev xmlns:xlink="http://www.w3.org/1999/xlink" content-type="institution" xlink:title="The Australian Museum, Sydney, Australia" xlink:type="simple">AMS</abbrev>); Yallalong Homestead, 1♂, 29.11.1999, M. S. Moulds &amp; M. Humphrey (<abbrev xmlns:xlink="http://www.w3.org/1999/xlink" content-type="institution" xlink:title="The Australian Museum, Sydney, Australia" xlink:type="simple">AMS</abbrev>).</p></tp:treatment-sec><tp:treatment-sec sec-type="Diagnosis"><title>Diagnosis.</title><p><italic><tp:taxon-name><tp:taxon-name-part taxon-name-part-type="genus">Sphex</tp:taxon-name-part> <tp:taxon-name-part taxon-name-part-type="species">fumipennis</tp:taxon-name-part></tp:taxon-name></italic> is distinguished from almost all other Australian <italic><tp:taxon-name><tp:taxon-name-part taxon-name-part-type="genus">Sphex</tp:taxon-name-part></tp:taxon-name></italic> in having largely dark wings, a black metasoma and silvery-white pubescence on the propodeal enclosure. There is only one other species with similar features, <italic><tp:taxon-name><tp:taxon-name-part taxon-name-part-type="genus">Sphex</tp:taxon-name-part> <tp:taxon-name-part taxon-name-part-type="species">rugifer</tp:taxon-name-part></tp:taxon-name></italic>, and while most females of this species have a red metasoma, the males as well as some females have a black metasoma like <italic><tp:taxon-name><tp:taxon-name-part taxon-name-part-type="genus">Sphex</tp:taxon-name-part> <tp:taxon-name-part taxon-name-part-type="species">fumipennis</tp:taxon-name-part></tp:taxon-name></italic>. A reliable characteristic of <italic><tp:taxon-name><tp:taxon-name-part taxon-name-part-type="genus">Sphex</tp:taxon-name-part> <tp:taxon-name-part taxon-name-part-type="species">fumipennis</tp:taxon-name-part></tp:taxon-name></italic> is that the hindwing becomes almost completely hyaline towards the apical margin (Fig. <xref ref-type="fig" rid="F16">16B</xref>), while that of <italic><tp:taxon-name><tp:taxon-name-part taxon-name-part-type="genus">Sphex</tp:taxon-name-part> <tp:taxon-name-part taxon-name-part-type="species">rugifer</tp:taxon-name-part></tp:taxon-name></italic> is, at least in the distal half, uniformly dark (Fig. <xref ref-type="fig" rid="F24">24A–C</xref>). Males of <italic><tp:taxon-name><tp:taxon-name-part taxon-name-part-type="genus">Sphex</tp:taxon-name-part> <tp:taxon-name-part taxon-name-part-type="species">fumipennis</tp:taxon-name-part></tp:taxon-name></italic> also have a conspicuous fringe of silvery setae near the apex of metasomal <named-content xmlns:xlink="http://www.w3.org/1999/xlink" content-type="BTO:0001302" xlink:type="simple">sternum</named-content> VIII (Fig. <xref ref-type="fig" rid="F16">16C</xref>), whereas males of <italic><tp:taxon-name><tp:taxon-name-part taxon-name-part-type="genus">Sphex</tp:taxon-name-part> <tp:taxon-name-part taxon-name-part-type="species">rugifer</tp:taxon-name-part></tp:taxon-name></italic> lack this pubescence (Fig. <xref ref-type="fig" rid="F24">24D</xref>).</p></tp:treatment-sec><tp:treatment-sec sec-type="Description"><title>Description.</title><p>Body black, legs black or maroon. Wing membrane dark, with violet lustre near base, apical margin of forewing membrane and distal part beyond cellular area of hindwing membrane hyaline. Wing veins dark brown to black. Appressed pubescence on clypeus and frons silvery, erect setae on clypeus and frons black. Pubescence on top of collar silvery, long lateral setae black. Pubescence on scutum silvery, interspersed with few black setae near anterior margin. Silvery pubescence on scutum denser laterally. Propodeal enclosure sparsely covered with silvery-white pubescence, leaving sculpture completely visible. Posterior end of propodeum with black setae.</p><p><italic>Female</italic>: 22.2–28.4 mm. Forebasitarsal rake with eight long spines. Free clypeal margin slightly scoop-shaped, with two distinct lobes medially and small bulge slightly above them; distance between lobes less than 1/8 length of flagellomere II. Clypeus except for bulge entirely pubescent. Distance between hind-<named-content xmlns:xlink="http://www.w3.org/1999/xlink" content-type="BTO:0001758" xlink:type="simple">ocelli</named-content> nearly equal to their shortest distance to <named-content xmlns:xlink="http://www.w3.org/1999/xlink" content-type="BTO:0001921" xlink:type="simple">compound eyes</named-content>. <named-content xmlns:xlink="http://www.w3.org/1999/xlink" content-type="BTO:0001223" xlink:type="simple">Scutellum</named-content> flat, without impressions. Length of <named-content xmlns:xlink="http://www.w3.org/1999/xlink" content-type="BTO:0001041" xlink:type="simple">petiole</named-content> almost equal to flagellomere II. Tomentum sparse on metasomal tergum I, absent on tergum II.</p><p><italic>Male</italic>: Body length 15.2–21.2 mm. Free clypeal margin truncate, concave towards center. Medioventral part of clypeus glabrous. Distance between hind-<named-content xmlns:xlink="http://www.w3.org/1999/xlink" content-type="BTO:0001758" xlink:type="simple">ocelli</named-content> 1.25× their shortest distance to <named-content xmlns:xlink="http://www.w3.org/1999/xlink" content-type="BTO:0001921" xlink:type="simple">compound eyes</named-content>. <named-content xmlns:xlink="http://www.w3.org/1999/xlink" content-type="BTO:0001223" xlink:type="simple">Scutellum</named-content> convex, with (sometimes shallow) medial impression. Length of <named-content xmlns:xlink="http://www.w3.org/1999/xlink" content-type="BTO:0001041" xlink:type="simple">petiole</named-content> 1.25× length of flagellomere II. Tomentum moderately dense on metasomal terga I and II. Metasomal terga V and VI with a few black <named-content xmlns:xlink="http://www.w3.org/1999/xlink" content-type="BTO:0004212" xlink:type="simple">bristles</named-content>. Metasomal <named-content xmlns:xlink="http://www.w3.org/1999/xlink" content-type="BTO:0001302" xlink:type="simple">sterna</named-content> II–VI with few appressed silvery setae, <named-content xmlns:xlink="http://www.w3.org/1999/xlink" content-type="BTO:0001302" xlink:type="simple">sterna</named-content> VII with several erect black setae, <named-content xmlns:xlink="http://www.w3.org/1999/xlink" content-type="BTO:0001302" xlink:type="simple">sternum</named-content> VIII with a dense fringe of silvery setae in center. Metasomal <named-content xmlns:xlink="http://www.w3.org/1999/xlink" content-type="BTO:0001302" xlink:type="simple">sternum</named-content> VIII entire, raised from side to center, its margin straight.</p><fig id="F16" position="float" orientation="portrait"><label>Figure 16.</label><caption><p><italic><tp:taxon-name><tp:taxon-name-part taxon-name-part-type="genus">Sphex</tp:taxon-name-part> <tp:taxon-name-part taxon-name-part-type="species">fumipennis</tp:taxon-name-part></tp:taxon-name></italic>. <bold>A</bold> ♀, habitus <bold>B</bold> ♂, wings <bold>C</bold> ♂, metasomal <named-content xmlns:xlink="http://www.w3.org/1999/xlink" content-type="BTO:0001302" xlink:type="simple">sterna</named-content> V–VIII, ventral view <bold>D</bold> geographic distribution.</p></caption><graphic xmlns:xlink="http://www.w3.org/1999/xlink" xlink:href="zookeys-521-001-g016.jpg" position="float" orientation="portrait" xlink:type="simple" id="oo_57291.jpg"/></fig><!--PageBreak--></tp:treatment-sec><tp:treatment-sec><!--Section generated to contain objects referenced in tp:taxon-treatment.--><fig id="F24" position="float" orientation="portrait"><label>Figure 24.</label><caption><p><italic><tp:taxon-name><tp:taxon-name-part taxon-name-part-type="genus">Sphex</tp:taxon-name-part> <tp:taxon-name-part taxon-name-part-type="species">rugifer</tp:taxon-name-part></tp:taxon-name></italic>. <bold>A</bold> ♀, habitus <bold>B</bold> ♂, habitus <bold>C</bold> ♂, wings <bold>D</bold> ♂, ventral view of metasomal <named-content xmlns:xlink="http://www.w3.org/1999/xlink" content-type="BTO:0001302" xlink:type="simple">sterna</named-content> V–VIII <bold>E</bold> collecting localities; those of <italic><tp:taxon-name><tp:taxon-name-part taxon-name-part-type="genus">Sphex</tp:taxon-name-part> <tp:taxon-name-part taxon-name-part-type="species">mimulus</tp:taxon-name-part></tp:taxon-name></italic> and <italic><tp:taxon-name><tp:taxon-name-part taxon-name-part-type="genus">Sphex</tp:taxon-name-part> <tp:taxon-name-part taxon-name-part-type="species">gilberti</tp:taxon-name-part></tp:taxon-name></italic> are also shown.</p></caption><graphic xmlns:xlink="http://www.w3.org/1999/xlink" xlink:href="zookeys-521-001-g024.jpg" position="float" orientation="portrait" xlink:type="simple" id="oo_57299.jpg"/></fig></tp:treatment-sec></tp:taxon-treatment>
