# Supplementary material for: A revision of the Australian digger wasps in the genus Sphex (Hymenoptera, Sphecidae)
Source: Zookeys. 2015 Sep 17;(521):1–104. doi: 10.3897/zookeys.521.5995 (PMC4591716; doi:10.3897/zookeys.521.5995)
Supplement: XML Treatment for Sphex imporcatus [file zookeys.521.5995-treatment12.xml]

<!DOCTYPE tp:taxon-treatment
  PUBLIC "-//TaxonX//DTD Taxonomic Treatment Publishing DTD v0 20100105//EN" "tax-treatment-NSO.dtd">
<tp:taxon-treatment xmlns:tp="http://www.plazi.org/taxpub"><tp:treatment-meta><kwd-group><label>Taxon classification</label><kwd><named-content content-type="kingdom">Animalia</named-content></kwd><kwd><named-content content-type="order">Hymenoptera</named-content></kwd><kwd><named-content content-type="family">Sphecidae</named-content></kwd></kwd-group><mixed-citation publication-type="journal"><person-group><name><surname>Dörfel</surname><given-names>Thorleif H.</given-names></name><name><surname>Ohl</surname><given-names>Michael</given-names></name></person-group><article-title>A revision of the Australian digger wasps in the genus <italic><tp:taxon-name><tp:taxon-name-part taxon-name-part-type="genus">Sphex</tp:taxon-name-part></tp:taxon-name></italic> (<tp:taxon-name><tp:taxon-name-part taxon-name-part-type="order">Hymenoptera</tp:taxon-name-part></tp:taxon-name>, <tp:taxon-name><tp:taxon-name-part taxon-name-part-type="family">Sphecidae</tp:taxon-name-part></tp:taxon-name>)</article-title><source>Zookeys</source><day>17</day><month>9</month><year>2015</year><volume>2015</volume><issue>521</issue><fpage>1</fpage><lpage>104</lpage><pub-id pub-id-type="doi">10.3897/zookeys.521.5995</pub-id></mixed-citation></tp:treatment-meta><tp:nomenclature><tp:taxon-name>
                            <tp:taxon-name-part taxon-name-part-type="genus">Sphex</tp:taxon-name-part>
                            <tp:taxon-name-part taxon-name-part-type="species">imporcatus</tp:taxon-name-part>
                            <object-id xmlns:xlink="http://www.w3.org/1999/xlink" content-type="zoobank" xlink:type="simple">http://zoobank.org/E8309EF2-A030-4D2F-905D-28C66DB3B34A</object-id></tp:taxon-name><tp:taxon-status xmlns:xlink="http://www.w3.org/1999/xlink" xlink:type="simple">sp. n.</tp:taxon-status></tp:nomenclature><tp:treatment-sec sec-type="material"><title>Material examined.</title><p><italic>Holotype</italic>. ♀, <bold>AUSTRALIA:</bold> <bold><abbrev xmlns:xlink="http://www.w3.org/1999/xlink" xlink:title="South Australia" xlink:type="simple">SA</abbrev>:</bold> [no specific locality], 1937, M. F. L. (<abbrev xmlns:xlink="http://www.w3.org/1999/xlink" content-type="institution" xlink:title="The Natural History Museum, formerly British Museum (Natural History), London, Great Britain" xlink:type="simple">BMNH</abbrev>). <italic>Paratypes</italic>. <bold>AUSTRALIA:</bold> <bold><abbrev xmlns:xlink="http://www.w3.org/1999/xlink" xlink:title="New South Wales" xlink:type="simple">NSW</abbrev>:</bold> Fowlers Gap, 2♀, Dec 1981, M. L. Bason (<abbrev xmlns:xlink="http://www.w3.org/1999/xlink" content-type="institution" xlink:title="The Australian Museum, Sydney, Australia" xlink:type="simple">AMS</abbrev>).</p><p>The collecting localities are shown in Fig. <xref ref-type="fig" rid="F23">23B</xref>.</p></tp:treatment-sec><tp:treatment-sec sec-type="Diagnosis"><title>Diagnosis.</title><p><italic><tp:taxon-name><tp:taxon-name-part taxon-name-part-type="genus">Sphex</tp:taxon-name-part> <tp:taxon-name-part taxon-name-part-type="species">imporcatus</tp:taxon-name-part></tp:taxon-name></italic> (of which only the female is known) is unique among Australian <italic><tp:taxon-name><tp:taxon-name-part taxon-name-part-type="genus">Sphex</tp:taxon-name-part></tp:taxon-name></italic> in having a remarkably modified clypeus (Fig. <xref ref-type="fig" rid="F4">4E</xref>, <xref ref-type="fig" rid="F19">19B</xref>). Dorsomedially on the clypeus, there is a deep groove of which the lower rim is encompassed by 5–8 markedly arcuate, broad wrinkles that almost reach the free clypeal margin. Furthermore, <italic><tp:taxon-name><tp:taxon-name-part taxon-name-part-type="genus">Sphex</tp:taxon-name-part> <tp:taxon-name-part taxon-name-part-type="species">imporcatus</tp:taxon-name-part></tp:taxon-name></italic> possesses several distinct transverse <named-content xmlns:xlink="http://www.w3.org/1999/xlink" content-type="ENVO:00000283" xlink:type="simple">ridge</named-content>s on the propodeum, a characteristic it only shares with <italic><tp:taxon-name><tp:taxon-name-part taxon-name-part-type="genus">Sphex</tp:taxon-name-part> <tp:taxon-name-part taxon-name-part-type="species">sericeus</tp:taxon-name-part></tp:taxon-name></italic>, <italic><tp:taxon-name><tp:taxon-name-part taxon-name-part-type="genus">Sphex</tp:taxon-name-part> <tp:taxon-name-part taxon-name-part-type="species">darwiniensis</tp:taxon-name-part></tp:taxon-name></italic> and <italic><tp:taxon-name><tp:taxon-name-part taxon-name-part-type="genus">Sphex</tp:taxon-name-part> <tp:taxon-name-part taxon-name-part-type="species">rugifer</tp:taxon-name-part></tp:taxon-name></italic>. <italic><tp:taxon-name><tp:taxon-name-part taxon-name-part-type="genus">Sphex</tp:taxon-name-part> <tp:taxon-name-part taxon-name-part-type="species">sericeus</tp:taxon-name-part></tp:taxon-name></italic>, as a member of the <italic><tp:taxon-name><tp:taxon-name-part taxon-name-part-type="genus">Sphex</tp:taxon-name-part> <tp:taxon-name-part taxon-name-part-type="species">argentatus</tp:taxon-name-part></tp:taxon-name></italic> group, is set apart by having a pair of distinct <named-content xmlns:xlink="http://www.w3.org/1999/xlink" content-type="BTO:0002173" xlink:type="simple">tubercles</named-content> on the metanotum and a partially ferruginous metasoma, while the metanotum of <italic><tp:taxon-name><tp:taxon-name-part taxon-name-part-type="genus">Sphex</tp:taxon-name-part> <tp:taxon-name-part taxon-name-part-type="species">imporcatus</tp:taxon-name-part></tp:taxon-name></italic> lacks <named-content xmlns:xlink="http://www.w3.org/1999/xlink" content-type="BTO:0002173" xlink:type="simple">tubercles</named-content> and its metasoma is black. The metasoma of <italic><tp:taxon-name><tp:taxon-name-part taxon-name-part-type="genus">Sphex</tp:taxon-name-part> <tp:taxon-name-part taxon-name-part-type="species">darwiniensis</tp:taxon-name-part></tp:taxon-name></italic> is bright ferruginous, and <italic><tp:taxon-name><tp:taxon-name-part taxon-name-part-type="genus">Sphex</tp:taxon-name-part> <tp:taxon-name-part taxon-name-part-type="species">rugifer</tp:taxon-name-part></tp:taxon-name></italic> can be distinguished by having fuscous wings, whereas <italic><tp:taxon-name><tp:taxon-name-part taxon-name-part-type="genus">Sphex</tp:taxon-name-part> <tp:taxon-name-part taxon-name-part-type="species">imporcatus</tp:taxon-name-part></tp:taxon-name></italic> has hyaline wings with a slight yellow tinge.</p></tp:treatment-sec><tp:treatment-sec sec-type="Description"><title>Description.</title><p><italic>Female</italic>: Body length 24.3–25.6 mm. Body black except for tarsomeres V, which are at least partly orange, and also base of <named-content xmlns:xlink="http://www.w3.org/1999/xlink" content-type="BTO:0001748" xlink:type="simple">mandible</named-content> and ventral part of clypeus and the wrinkles on it, which range from orange to maroon. Forewing membrane with yellow tinge on basal half and a slightly fuscous band at apex, hindwing membrane slightly yellowish near base. Wing veins bright orange, almost yellow. Forebasitarsal rake with 6–7 spines which are markedly short and stout. Free clypeal margin inconspicuously notched medially. Clypeus dorsomedially with deep groove of which the lower end is encompassed by 5–8 markedly arcuate, broad wrinkles that almost reach the free clypeal margin. Appressed pubescence and erect setae on clypeus and frons silvery-white. Clypeus with medial glabrous stripe. Distance between hind-<named-content xmlns:xlink="http://www.w3.org/1999/xlink" content-type="BTO:0001758" xlink:type="simple">ocelli</named-content> 0.9× their shortest distance to <named-content xmlns:xlink="http://www.w3.org/1999/xlink" content-type="BTO:0001921" xlink:type="simple">compound eyes</named-content>. Pubescence on collar, scutum, metanotum and propodeal enclosure silvery-white, scutum glabrous except laterally and posteriorly. <named-content xmlns:xlink="http://www.w3.org/1999/xlink" content-type="BTO:0001223" xlink:type="simple">Scutellum</named-content> flat, without impressions. Propodeal enclosure with 6–9 discontinuous transverse <named-content xmlns:xlink="http://www.w3.org/1999/xlink" content-type="ENVO:00000283" xlink:type="simple">ridge</named-content>s, pubescence not completely concealing sculpture. <!--PageBreak--><!--PageBreak-->Length of <named-content xmlns:xlink="http://www.w3.org/1999/xlink" content-type="BTO:0001041" xlink:type="simple">petiole</named-content> 1.15× length of flagellomere II. Tomentum very sparse, on metasomal tergum I only present near center, absent on tergum II.</p><p><italic>Male</italic>: Unknown.</p><fig id="F19" position="float" orientation="portrait"><label>Figure 19.</label><caption><p><italic><tp:taxon-name><tp:taxon-name-part taxon-name-part-type="genus">Sphex</tp:taxon-name-part> <tp:taxon-name-part taxon-name-part-type="species">imporcatus</tp:taxon-name-part></tp:taxon-name></italic>, ♀. <bold>A</bold> habitus <bold>B</bold> frontal view of clypeus.</p></caption><graphic xmlns:xlink="http://www.w3.org/1999/xlink" xlink:href="zookeys-521-001-g019.jpg" position="float" orientation="portrait" xlink:type="simple" id="oo_57294.jpg"/></fig></tp:treatment-sec><tp:treatment-sec sec-type="Discussion"><title>Discussion.</title><p>All three available specimens were heavily deteriorated, seemingly by abrasion. It is unknown whether the lesser length of the spines in the <named-content xmlns:xlink="http://www.w3.org/1999/xlink" content-type="BTO:0002343" xlink:type="simple">tarsal</named-content> rake is also a result of abrasion, or whether it is characteristic of the species. Also, the original state of the pubescence on the clypeus and propodeum was probably very different from the current one.</p></tp:treatment-sec><tp:treatment-sec sec-type="Etymology"><title>Etymology.</title><p><italic>Imporcatus</italic> comes from the Latin noun <italic>porca</italic> (<named-content xmlns:xlink="http://www.w3.org/1999/xlink" content-type="ENVO:00000283" xlink:type="simple">ridge</named-content> between two furrows) and means “put into furrows”, referring to the <named-content xmlns:xlink="http://www.w3.org/1999/xlink" content-type="ENVO:00000283" xlink:type="simple">ridge</named-content>s on clypeus and propodeal enclosure of this species.</p></tp:treatment-sec><tp:treatment-sec><!--Section generated to contain objects referenced in tp:taxon-treatment.--><fig id="F23" position="float" orientation="portrait"><label>Figure 23.</label><caption><p><italic><tp:taxon-name><tp:taxon-name-part taxon-name-part-type="genus">Sphex</tp:taxon-name-part> <tp:taxon-name-part taxon-name-part-type="species">rhodosoma</tp:taxon-name-part></tp:taxon-name></italic>. <bold>A</bold> ♀, habitus. <bold>B</bold> collecting localities, those of <italic><tp:taxon-name><tp:taxon-name-part taxon-name-part-type="genus">Sphex</tp:taxon-name-part> <tp:taxon-name-part taxon-name-part-type="species">imporcatus</tp:taxon-name-part></tp:taxon-name></italic> and <italic><tp:taxon-name><tp:taxon-name-part taxon-name-part-type="genus">Sphex</tp:taxon-name-part> <tp:taxon-name-part taxon-name-part-type="species">resplendens</tp:taxon-name-part></tp:taxon-name></italic> are also shown.</p></caption><graphic xmlns:xlink="http://www.w3.org/1999/xlink" xlink:href="zookeys-521-001-g023.jpg" position="float" orientation="portrait" xlink:type="simple" id="oo_57298.jpg"/></fig><fig id="F4" position="float" orientation="portrait"><label>Figure 4.</label><caption><p>Various diagnostic characters. <bold>A–D</bold> ventral view of metasomal <named-content xmlns:xlink="http://www.w3.org/1999/xlink" content-type="BTO:0001302" xlink:type="simple">sterna</named-content> VII and VIII <bold>A</bold> <named-content xmlns:xlink="http://www.w3.org/1999/xlink" content-type="BTO:0001302" xlink:type="simple">sternum</named-content> VIII modified into two lobes <bold>B</bold> <named-content xmlns:xlink="http://www.w3.org/1999/xlink" content-type="BTO:0001302" xlink:type="simple">sternum</named-content> VIII with convex lateral margin <bold>C</bold> <named-content xmlns:xlink="http://www.w3.org/1999/xlink" content-type="BTO:0001302" xlink:type="simple">sternum</named-content> VIII with concave lateral margin <bold>D</bold> <named-content xmlns:xlink="http://www.w3.org/1999/xlink" content-type="BTO:0001302" xlink:type="simple">sternum</named-content> VIII with notch at apical margin <bold>E</bold> head of <italic><tp:taxon-name><tp:taxon-name-part taxon-name-part-type="genus">Sphex</tp:taxon-name-part> <tp:taxon-name-part taxon-name-part-type="species">imporcatus</tp:taxon-name-part></tp:taxon-name></italic>, ♀, clypeus with conspicuous <named-content xmlns:xlink="http://www.w3.org/1999/xlink" content-type="ENVO:00000283" xlink:type="simple">ridge</named-content>s (arrow).</p></caption><graphic xmlns:xlink="http://www.w3.org/1999/xlink" xlink:href="zookeys-521-001-g004.jpg" position="float" orientation="portrait" xlink:type="simple" id="oo_57279.jpg"/></fig></tp:treatment-sec></tp:taxon-treatment>
