# Supplementary material for: A revision of the Australian digger wasps in the genus Sphex (Hymenoptera, Sphecidae)
Source: Zookeys. 2015 Sep 17;(521):1–104. doi: 10.3897/zookeys.521.5995 (PMC4591716; doi:10.3897/zookeys.521.5995)
Supplement: XML Treatment for Sphex luctuosus [file zookeys.521.5995-treatment13.xml]

<!DOCTYPE tp:taxon-treatment
  PUBLIC "-//TaxonX//DTD Taxonomic Treatment Publishing DTD v0 20100105//EN" "tax-treatment-NSO.dtd">
<tp:taxon-treatment xmlns:tp="http://www.plazi.org/taxpub"><tp:treatment-meta><kwd-group><label>Taxon classification</label><kwd><named-content content-type="kingdom">Animalia</named-content></kwd><kwd><named-content content-type="order">Hymenoptera</named-content></kwd><kwd><named-content content-type="family">Sphecidae</named-content></kwd></kwd-group><mixed-citation publication-type="journal"><person-group><name><surname>Dörfel</surname><given-names>Thorleif H.</given-names></name><name><surname>Ohl</surname><given-names>Michael</given-names></name></person-group><article-title>A revision of the Australian digger wasps in the genus <italic><tp:taxon-name><tp:taxon-name-part taxon-name-part-type="genus">Sphex</tp:taxon-name-part></tp:taxon-name></italic> (<tp:taxon-name><tp:taxon-name-part taxon-name-part-type="order">Hymenoptera</tp:taxon-name-part></tp:taxon-name>, <tp:taxon-name><tp:taxon-name-part taxon-name-part-type="family">Sphecidae</tp:taxon-name-part></tp:taxon-name>)</article-title><source>Zookeys</source><day>17</day><month>9</month><year>2015</year><volume>2015</volume><issue>521</issue><fpage>1</fpage><lpage>104</lpage><pub-id pub-id-type="doi">10.3897/zookeys.521.5995</pub-id></mixed-citation></tp:treatment-meta><tp:nomenclature><tp:taxon-name>
                            <tp:taxon-name-part taxon-name-part-type="genus">Sphex</tp:taxon-name-part>
                            <tp:taxon-name-part taxon-name-part-type="species">luctuosus</tp:taxon-name-part>
                        </tp:taxon-name><tp:taxon-authority>F. Smith, 1856</tp:taxon-authority><tp:nomenclature-citation-list><tp:nomenclature-citation><tp:taxon-name><tp:taxon-name-part taxon-name-part-type="genus">Sphex</tp:taxon-name-part> <tp:taxon-name-part taxon-name-part-type="species">luctuosus</tp:taxon-name-part></tp:taxon-name><comment> F. Smith, 1856: 250, ♀, ♂ (as <italic><tp:taxon-name><tp:taxon-name-part taxon-name-part-type="species">luctuosa</tp:taxon-name-part></tp:taxon-name></italic>, incorrect original termination). Syntypes: Australia: Western Australia: Swan <named-content xmlns:xlink="http://www.w3.org/1999/xlink" content-type="ENVO:00000022" xlink:type="simple">River</named-content> (<abbrev xmlns:xlink="http://www.w3.org/1999/xlink" content-type="institution" xlink:title="The Natural History Museum, formerly British Museum (Natural History), London, Great Britain" xlink:type="simple">BMNH</abbrev>). One syntype examined.</comment></tp:nomenclature-citation></tp:nomenclature-citation-list></tp:nomenclature><tp:treatment-sec sec-type="material"><title>Material examined.</title><p>Syntype. ♀, <bold>AUSTRALIA:</bold> <bold><abbrev xmlns:xlink="http://www.w3.org/1999/xlink" xlink:title="Western Australia" xlink:type="simple">WA</abbrev>:</bold> Swan <named-content xmlns:xlink="http://www.w3.org/1999/xlink" content-type="ENVO:00000022" xlink:type="simple">River</named-content> (<abbrev xmlns:xlink="http://www.w3.org/1999/xlink" content-type="institution" xlink:title="The Natural History Museum, formerly British Museum (Natural History), London, Great Britain" xlink:type="simple">BMNH</abbrev>).</p></tp:treatment-sec><tp:treatment-sec sec-type="material"><title>Other material.</title><p><bold>[COUNTRY UNKNOWN]:</bold> <bold>[state unknown]:</bold> [no specific locality], 1♂, 20.11.1927 (<named-content xmlns:xlink="http://www.w3.org/1999/xlink" content-type="dwc:institutional_code" xlink:type="simple">ANIC</named-content>). <bold>AUSTRALIA:</bold> <bold>[state unknown]:</bold> [no specific locality], 4♀, 4♂ (<abbrev xmlns:xlink="http://www.w3.org/1999/xlink" content-type="institution" xlink:title="The Natural History Museum, formerly British Museum (Natural History), London, Great Britain" xlink:type="simple">BMNH</abbrev>); <bold><abbrev xmlns:xlink="http://www.w3.org/1999/xlink" xlink:title="New South Wales" xlink:type="simple">NSW</abbrev>:</bold> “<named-content xmlns:xlink="http://www.w3.org/1999/xlink" content-type="ENVO:00000367" xlink:type="simple">National Park</named-content>”, 1♀, 20.12.1914, C. Gibbons (<abbrev xmlns:xlink="http://www.w3.org/1999/xlink" content-type="institution" xlink:title="The Australian Museum, Sydney, Australia" xlink:type="simple">AMS</abbrev>); Berowra, 1♂, 11.12.1923, Nicholson (<abbrev xmlns:xlink="http://www.w3.org/1999/xlink" content-type="institution" xlink:title="The Australian Museum, Sydney, Australia" xlink:type="simple">AMS</abbrev>); 6 km NE of Bilpin, Blue Mountains, 1♂, 12.11.1980, N. W. Rodd (<abbrev xmlns:xlink="http://www.w3.org/1999/xlink" content-type="institution" xlink:title="The Australian Museum, Sydney, Australia" xlink:type="simple">AMS</abbrev>); Heathcote, 1♀, 1♂, 03.01.1947 (<abbrev xmlns:xlink="http://www.w3.org/1999/xlink" content-type="institution" xlink:title="The Australian Museum, Sydney, Australia" xlink:type="simple">AMS</abbrev>); Lorien Wildlife Refuge, 3 km N of Lansdowne, 1♀, 27.12.1991, G. Williams (<abbrev xmlns:xlink="http://www.w3.org/1999/xlink" content-type="institution" xlink:title="The Australian Museum, Sydney, Australia" xlink:type="simple">AMS</abbrev>); Sydney, 3♀, 1♂, C. Gibbons (<abbrev xmlns:xlink="http://www.w3.org/1999/xlink" content-type="institution" xlink:title="The Australian Museum, Sydney, Australia" xlink:type="simple">AMS</abbrev>); Woy Woy, 1♂, 08.03.1924, Nicholson (<abbrev xmlns:xlink="http://www.w3.org/1999/xlink" content-type="institution" xlink:title="The Australian Museum, Sydney, Australia" xlink:type="simple">AMS</abbrev>); <bold><abbrev xmlns:xlink="http://www.w3.org/1999/xlink" xlink:title="Queensland" xlink:type="simple">QLD</abbrev>:</bold> Brisbane, 1♀, 07.02.1923, A. N. Burns (<named-content xmlns:xlink="http://www.w3.org/1999/xlink" content-type="dwc:institutional_code" xlink:type="simple">ANIC</named-content>); Caloundra, 1♂, 17.12.1955, J. Keir (<named-content xmlns:xlink="http://www.w3.org/1999/xlink" content-type="dwc:institutional_code" xlink:type="simple">ANIC</named-content>); Cape York, 1♀, 1904, Elgner (<named-content xmlns:xlink="http://www.w3.org/1999/xlink" content-type="dwc:institutional_code" xlink:type="simple">ANIC</named-content>); Halliday Bay, 50 km NE of Mackay, 1♀, 19.09.1983, N. W. Rodd (<abbrev xmlns:xlink="http://www.w3.org/1999/xlink" content-type="institution" xlink:title="The Australian Museum, Sydney, Australia" xlink:type="simple">AMS</abbrev>); 40 km E of Miriam Vale, 1♂, 03.11.1984, N. W. Rodd (<abbrev xmlns:xlink="http://www.w3.org/1999/xlink" content-type="institution" xlink:title="The Australian Museum, Sydney, Australia" xlink:type="simple">AMS</abbrev>); <bold><abbrev xmlns:xlink="http://www.w3.org/1999/xlink" xlink:title="Victoria" xlink:type="simple">VIC</abbrev>:</bold> Rye, 1♀, 07.02.1954, A. N. Burns (<named-content xmlns:xlink="http://www.w3.org/1999/xlink" content-type="dwc:institutional_code" xlink:type="simple">ANIC</named-content>); <bold><abbrev xmlns:xlink="http://www.w3.org/1999/xlink" xlink:title="Western Australia" xlink:type="simple">WA</abbrev>:</bold> Hamelin Telegraph Station, <named-content xmlns:xlink="http://www.w3.org/1999/xlink" content-type="dwc:verbatimCoordinates" xlink:type="simple">26°23.9'S, 114°09.9'E</named-content>, 1♀, 10.11.2008, V. Ahrens &amp; W. J. Pulawski (<named-content xmlns:xlink="http://www.w3.org/1999/xlink" content-type="dwc:institutional_code" xlink:type="simple">CAS</named-content>); 20 km WNW of Israelite Bay, 1♂, 29.12.1990, M. S. &amp; B. J. Moulds (<abbrev xmlns:xlink="http://www.w3.org/1999/xlink" content-type="institution" xlink:title="The Australian Museum, Sydney, Australia" xlink:type="simple">AMS</abbrev>); Lyndon Station, NW Basin, 1♀, 01.07.1950, G. Thomas (<named-content xmlns:xlink="http://www.w3.org/1999/xlink" content-type="dwc:institutional_code" xlink:type="simple">ANIC</named-content>).</p></tp:treatment-sec><tp:treatment-sec sec-type="Diagnosis"><title>Diagnosis.</title><p><italic><tp:taxon-name><tp:taxon-name-part taxon-name-part-type="genus">Sphex</tp:taxon-name-part> <tp:taxon-name-part taxon-name-part-type="species">luctuosus</tp:taxon-name-part></tp:taxon-name></italic> differs from all other species in the <italic><tp:taxon-name><tp:taxon-name-part taxon-name-part-type="genus">Sphex</tp:taxon-name-part> <tp:taxon-name-part taxon-name-part-type="species">resplendens</tp:taxon-name-part></tp:taxon-name></italic> group in having wings for the most part hyaline and lacking a yellow tinge, but darkened basally. <italic><tp:taxon-name><tp:taxon-name-part taxon-name-part-type="genus">Sphex</tp:taxon-name-part> <tp:taxon-name-part taxon-name-part-type="species">gracilis</tp:taxon-name-part></tp:taxon-name></italic> also has hyaline wings, but not fuscous basally.</p></tp:treatment-sec><tp:treatment-sec sec-type="Description"><title>Description.</title><p>Body black. Appressed pubescence on clypeus and frons silvery, erect setae on clypeus and frons black. Wing membrane darkened basally, forewing with dark <named-content xmlns:xlink="http://www.w3.org/1999/xlink" content-type="ENVO:00000303" xlink:type="simple">costal</named-content> and marginal cell and a fuscous band at apex. Hindwing membrane hyaline except basally. Clypeus with small glabrous spot medioventrally. Pubescence on top of collar silvery, long lateral setae black. Pubescence on scutum denser laterally. Pubescence on propodeal enclosure silvery-white, thin and sparse enough to leave sculpture completely visible, interspersed with few black setae near posterior end.</p><!--PageBreak--><!--PageBreak--><p><italic>Female</italic>: Body length 24.6–32.4 mm. Wing veins brown to light brown. Forebasitarsal rake with 9–11 long spines. Free clypeal margin with two distinct lobes medially, bulging slightly above; distance between lobes less than 1/8 length of flagellomere II. Distance between hind-<named-content xmlns:xlink="http://www.w3.org/1999/xlink" content-type="BTO:0001758" xlink:type="simple">ocelli</named-content> approximately 0.8× their shortest distance to <named-content xmlns:xlink="http://www.w3.org/1999/xlink" content-type="BTO:0001921" xlink:type="simple">compound eyes</named-content>. Anterior half of scutum covered with silvery pubescence. <named-content xmlns:xlink="http://www.w3.org/1999/xlink" content-type="BTO:0001223" xlink:type="simple">Scutellum</named-content> flat, without impressions. Length of <named-content xmlns:xlink="http://www.w3.org/1999/xlink" content-type="BTO:0001041" xlink:type="simple">petiole</named-content> almost equal to flagellomere II. Tomentum sparse on metasomal tergum I, absent on tergum II.</p><p><italic>Male</italic>: Body length 23.2–26.8 mm. Wing veins dark brown. Free clypeal margin truncate, slightly concave medially. Distance between hind-<named-content xmlns:xlink="http://www.w3.org/1999/xlink" content-type="BTO:0001758" xlink:type="simple">ocelli</named-content> 1.25× their shortest distance to <named-content xmlns:xlink="http://www.w3.org/1999/xlink" content-type="BTO:0001921" xlink:type="simple">compound eyes</named-content>. Anterior half of scutum covered with black pubescence. <named-content xmlns:xlink="http://www.w3.org/1999/xlink" content-type="BTO:0001223" xlink:type="simple">Scutellum</named-content> convex, with shallow medial impression. Length of <named-content xmlns:xlink="http://www.w3.org/1999/xlink" content-type="BTO:0001041" xlink:type="simple">petiole</named-content> 1.4× length of flagellomere II. Tomentum moderately dense on metasomal terga I and II. Metasomal terga V and VI with few black <named-content xmlns:xlink="http://www.w3.org/1999/xlink" content-type="BTO:0004212" xlink:type="simple">bristles</named-content>. Metasomal <named-content xmlns:xlink="http://www.w3.org/1999/xlink" content-type="BTO:0001302" xlink:type="simple">sterna</named-content> II–VI largely glabrous, <named-content xmlns:xlink="http://www.w3.org/1999/xlink" content-type="BTO:0001302" xlink:type="simple">sternum</named-content> VII covered with erect black setae, <named-content xmlns:xlink="http://www.w3.org/1999/xlink" content-type="BTO:0001302" xlink:type="simple">sternum</named-content> VIII with dense fringe of silvery setae medially. Metasomal <named-content xmlns:xlink="http://www.w3.org/1999/xlink" content-type="BTO:0001302" xlink:type="simple">sternum</named-content> VIII entire, its lateral margin straight.</p><fig id="F20" position="float" orientation="portrait"><label>Figure 20.</label><caption><p><italic><tp:taxon-name><tp:taxon-name-part taxon-name-part-type="genus">Sphex</tp:taxon-name-part> <tp:taxon-name-part taxon-name-part-type="species">luctuosus</tp:taxon-name-part></tp:taxon-name></italic>. <bold>A</bold> ♂, habitus <bold>B</bold> collecting localities, those of <italic><tp:taxon-name><tp:taxon-name-part taxon-name-part-type="genus">Sphex</tp:taxon-name-part> <tp:taxon-name-part taxon-name-part-type="species">darwiniensis</tp:taxon-name-part></tp:taxon-name></italic> are also shown.</p></caption><graphic xmlns:xlink="http://www.w3.org/1999/xlink" xlink:href="zookeys-521-001-g020.jpg" position="float" orientation="portrait" xlink:type="simple" id="oo_57295.jpg"/></fig></tp:treatment-sec></tp:taxon-treatment>
