# Supplementary material for: A revision of the Australian digger wasps in the genus Sphex (Hymenoptera, Sphecidae)
Source: Zookeys. 2015 Sep 17;(521):1–104. doi: 10.3897/zookeys.521.5995 (PMC4591716; doi:10.3897/zookeys.521.5995)
Supplement: XML Treatment for Sphex rhodosoma [file zookeys.521.5995-treatment16.xml]

<!DOCTYPE tp:taxon-treatment
  PUBLIC "-//TaxonX//DTD Taxonomic Treatment Publishing DTD v0 20100105//EN" "tax-treatment-NSO.dtd">
<tp:taxon-treatment xmlns:tp="http://www.plazi.org/taxpub"><tp:treatment-meta><kwd-group><label>Taxon classification</label><kwd><named-content content-type="kingdom">Animalia</named-content></kwd><kwd><named-content content-type="order">Hymenoptera</named-content></kwd><kwd><named-content content-type="family">Sphecidae</named-content></kwd></kwd-group><mixed-citation publication-type="journal"><person-group><name><surname>Dörfel</surname><given-names>Thorleif H.</given-names></name><name><surname>Ohl</surname><given-names>Michael</given-names></name></person-group><article-title>A revision of the Australian digger wasps in the genus <italic><tp:taxon-name><tp:taxon-name-part taxon-name-part-type="genus">Sphex</tp:taxon-name-part></tp:taxon-name></italic> (<tp:taxon-name><tp:taxon-name-part taxon-name-part-type="order">Hymenoptera</tp:taxon-name-part></tp:taxon-name>, <tp:taxon-name><tp:taxon-name-part taxon-name-part-type="family">Sphecidae</tp:taxon-name-part></tp:taxon-name>)</article-title><source>Zookeys</source><day>17</day><month>9</month><year>2015</year><volume>2015</volume><issue>521</issue><fpage>1</fpage><lpage>104</lpage><pub-id pub-id-type="doi">10.3897/zookeys.521.5995</pub-id></mixed-citation></tp:treatment-meta><tp:nomenclature><tp:taxon-name>
                            <tp:taxon-name-part taxon-name-part-type="genus">Sphex</tp:taxon-name-part>
                            <tp:taxon-name-part taxon-name-part-type="species">rhodosoma</tp:taxon-name-part>
                        </tp:taxon-name><tp:taxon-authority>(R. Turner, 1915)</tp:taxon-authority><tp:nomenclature-citation-list><tp:nomenclature-citation><tp:taxon-name><tp:taxon-name-part taxon-name-part-type="genus">Chlorion</tp:taxon-name-part> <tp:taxon-name-part taxon-name-part-type="species">rhodosoma</tp:taxon-name-part></tp:taxon-name><comment> R. Turner, 1915: 65, ♀. Syntypes: ♀, Australia: Western Australia: Cue and Cunderdin (<abbrev xmlns:xlink="http://www.w3.org/1999/xlink" content-type="institution" xlink:title="The Natural History Museum, formerly British Museum (Natural History), London, Great Britain" xlink:type="simple">BMNH</abbrev>). Syntype examined. – As <italic><tp:taxon-name><tp:taxon-name-part taxon-name-part-type="genus">Sphex</tp:taxon-name-part> <tp:taxon-name-part taxon-name-part-type="species">rhodosoma</tp:taxon-name-part></tp:taxon-name></italic>: <xref ref-type="bibr" rid="B3">Bohart and Menke (1976</xref>: 116) (new combination, in checklist of world <tp:taxon-name><tp:taxon-name-part taxon-name-part-type="family">Sphecidae</tp:taxon-name-part></tp:taxon-name>).</comment></tp:nomenclature-citation></tp:nomenclature-citation-list></tp:nomenclature><tp:treatment-sec sec-type="material"><title>Material examined.</title><p>Syntype. ♀, <bold>AUSTRALIA:</bold> <bold><abbrev xmlns:xlink="http://www.w3.org/1999/xlink" xlink:title="Western Australia" xlink:type="simple">WA</abbrev>:</bold> Cue, H. W. Brown (<abbrev xmlns:xlink="http://www.w3.org/1999/xlink" content-type="institution" xlink:title="The Natural History Museum, formerly British Museum (Natural History), London, Great Britain" xlink:type="simple">BMNH</abbrev>).</p></tp:treatment-sec><tp:treatment-sec sec-type="Diagnosis"><title>Diagnosis.</title><p><italic><tp:taxon-name><tp:taxon-name-part taxon-name-part-type="genus">Sphex</tp:taxon-name-part> <tp:taxon-name-part taxon-name-part-type="species">rhodosoma</tp:taxon-name-part></tp:taxon-name></italic> (of which only the female is known) is unique among the Australian <italic><tp:taxon-name><tp:taxon-name-part taxon-name-part-type="genus">Sphex</tp:taxon-name-part></tp:taxon-name></italic> in combining the features of the <italic><tp:taxon-name><tp:taxon-name-part taxon-name-part-type="genus">Sphex</tp:taxon-name-part> <tp:taxon-name-part taxon-name-part-type="species">resplendens</tp:taxon-name-part></tp:taxon-name></italic> group with a mostly orange body including orange legs and a <named-content xmlns:xlink="http://www.w3.org/1999/xlink" content-type="BTO:0001041" xlink:type="simple">petiole</named-content> which is slightly longer than flagellomere II. A partially orange mesosoma is also found in <italic><tp:taxon-name><tp:taxon-name-part taxon-name-part-type="genus">Sphex</tp:taxon-name-part> <tp:taxon-name-part taxon-name-part-type="species">sericeus</tp:taxon-name-part></tp:taxon-name></italic>. In that species, however, the propodeal enclosure is <named-content xmlns:xlink="http://www.w3.org/1999/xlink" content-type="ENVO:00000283" xlink:type="simple">ridge</named-content>d and the metanotum has a pair of distinct <named-content xmlns:xlink="http://www.w3.org/1999/xlink" content-type="BTO:0002173" xlink:type="simple">tubercles</named-content>, while <italic><tp:taxon-name><tp:taxon-name-part taxon-name-part-type="genus">Sphex</tp:taxon-name-part> <tp:taxon-name-part taxon-name-part-type="species">rhodosoma</tp:taxon-name-part></tp:taxon-name></italic> lacks both these features.</p></tp:treatment-sec><tp:treatment-sec sec-type="Description"><title>Description.</title><p><italic>Female</italic>: Body length 20.2 mm. Body orange, but the following are black: apical mandibular <named-content xmlns:xlink="http://www.w3.org/1999/xlink" content-type="BTO:0000397" xlink:type="simple">tooth</named-content>, frons, vertex, gena, flagellomere II above and flagellomeres III–X entirely, parts of metasomal terga II, III and IV, parts of metasomal <named-content xmlns:xlink="http://www.w3.org/1999/xlink" content-type="BTO:0001302" xlink:type="simple">sternum</named-content> II. Wing membrane yellow, with slightly fuscous band near apex. Wing veins brown, orange near base. Forebasitarsal rake with six long spines. Free clypeal margin with two lobes medially, distance between them less than 1/8 length of flagellomere II. Appressed pubescence and erect setae on clypeus and frons silvery-white. Clypeus with medial glabrous stripe. Distance between hind-<named-content xmlns:xlink="http://www.w3.org/1999/xlink" content-type="BTO:0001758" xlink:type="simple">ocelli</named-content> equal to their shortest distance to <named-content xmlns:xlink="http://www.w3.org/1999/xlink" content-type="BTO:0001921" xlink:type="simple">compound eyes</named-content>. Pubescence on collar and scutum silvery-white, on the latter longer and denser laterally and posteriorly. <named-content xmlns:xlink="http://www.w3.org/1999/xlink" content-type="BTO:0001223" xlink:type="simple">Scutellum</named-content> flat, shiny, without impressions. Propodeal enclosure with short, appressed silvery-white pubescence, sculpture almost completely visible. Length of <named-content xmlns:xlink="http://www.w3.org/1999/xlink" content-type="BTO:0001041" xlink:type="simple">petiole</named-content> approximately 1.1× length of flagellomere II. Tomentum on metasomal <named-content xmlns:xlink="http://www.w3.org/1999/xlink" content-type="BTO:0001302" xlink:type="simple">sternum</named-content> I moderately dense, on <named-content xmlns:xlink="http://www.w3.org/1999/xlink" content-type="BTO:0001302" xlink:type="simple">sternum</named-content> II sparse.</p><p><italic>Male</italic>: Unknown.</p><fig id="F23" position="float" orientation="portrait"><label>Figure 23.</label><caption><p><italic><tp:taxon-name><tp:taxon-name-part taxon-name-part-type="genus">Sphex</tp:taxon-name-part> <tp:taxon-name-part taxon-name-part-type="species">rhodosoma</tp:taxon-name-part></tp:taxon-name></italic>. <bold>A</bold> ♀, habitus. <bold>B</bold> collecting localities, those of <italic><tp:taxon-name><tp:taxon-name-part taxon-name-part-type="genus">Sphex</tp:taxon-name-part> <tp:taxon-name-part taxon-name-part-type="species">imporcatus</tp:taxon-name-part></tp:taxon-name></italic> and <italic><tp:taxon-name><tp:taxon-name-part taxon-name-part-type="genus">Sphex</tp:taxon-name-part> <tp:taxon-name-part taxon-name-part-type="species">resplendens</tp:taxon-name-part></tp:taxon-name></italic> are also shown.</p></caption><graphic xmlns:xlink="http://www.w3.org/1999/xlink" xlink:href="zookeys-521-001-g023.jpg" position="float" orientation="portrait" xlink:type="simple" id="oo_57298.jpg"/></fig></tp:treatment-sec><ref-list><ref id="B3"><mixed-citation xmlns:xlink="http://www.w3.org/1999/xlink" xlink:type="simple"><person-group><name name-style="western"><surname>Bohart</surname><given-names>RM</given-names></name><name name-style="western"><surname>Menke</surname><given-names>AS</given-names></name></person-group> (<year>1976</year>) <source>Sphecid wasps of the world: a generic revision</source>. <publisher-name>University of California Press</publisher-name>, <size units="page">695 pp</size>. </mixed-citation></ref></ref-list></tp:taxon-treatment>
