# Supplementary material for: A revision of the Australian digger wasps in the genus Sphex (Hymenoptera, Sphecidae)
Source: Zookeys. 2015 Sep 17;(521):1–104. doi: 10.3897/zookeys.521.5995 (PMC4591716; doi:10.3897/zookeys.521.5995)
Supplement: XML Treatment for Sphex basilicus [file zookeys.521.5995-treatment20.xml]

<!DOCTYPE tp:taxon-treatment
  PUBLIC "-//TaxonX//DTD Taxonomic Treatment Publishing DTD v0 20100105//EN" "tax-treatment-NSO.dtd">
<tp:taxon-treatment xmlns:tp="http://www.plazi.org/taxpub"><tp:treatment-meta><kwd-group><label>Taxon classification</label><kwd><named-content content-type="kingdom">Animalia</named-content></kwd><kwd><named-content content-type="order">Hymenoptera</named-content></kwd><kwd><named-content content-type="family">Sphecidae</named-content></kwd></kwd-group><mixed-citation publication-type="journal"><person-group><name><surname>Dörfel</surname><given-names>Thorleif H.</given-names></name><name><surname>Ohl</surname><given-names>Michael</given-names></name></person-group><article-title>A revision of the Australian digger wasps in the genus <italic><tp:taxon-name><tp:taxon-name-part taxon-name-part-type="genus">Sphex</tp:taxon-name-part></tp:taxon-name></italic> (<tp:taxon-name><tp:taxon-name-part taxon-name-part-type="order">Hymenoptera</tp:taxon-name-part></tp:taxon-name>, <tp:taxon-name><tp:taxon-name-part taxon-name-part-type="family">Sphecidae</tp:taxon-name-part></tp:taxon-name>)</article-title><source>Zookeys</source><day>17</day><month>9</month><year>2015</year><volume>2015</volume><issue>521</issue><fpage>1</fpage><lpage>104</lpage><pub-id pub-id-type="doi">10.3897/zookeys.521.5995</pub-id></mixed-citation></tp:treatment-meta><tp:nomenclature><tp:taxon-name>
                            <tp:taxon-name-part taxon-name-part-type="genus">Sphex</tp:taxon-name-part>
                            <tp:taxon-name-part taxon-name-part-type="species">basilicus</tp:taxon-name-part>
                        </tp:taxon-name><tp:taxon-authority>(R. Turner, 1915)</tp:taxon-authority><tp:nomenclature-citation-list><tp:nomenclature-citation><tp:taxon-name><tp:taxon-name-part taxon-name-part-type="genus">Chlorion</tp:taxon-name-part> <tp:taxon-name-part taxon-name-part-type="species">basilicus</tp:taxon-name-part></tp:taxon-name><comment> R. Turner, 1915a: 65, ♀. Holotype or syntypes: ♀, Australia: Queensland: probably Cape York <named-content xmlns:xlink="http://www.w3.org/1999/xlink" content-type="ENVO:00000305" xlink:type="simple">Peninsula</named-content> (<abbrev xmlns:xlink="http://www.w3.org/1999/xlink" content-type="institution" xlink:title="The Natural History Museum, formerly British Museum (Natural History), London, Great Britain" xlink:type="simple">BMNH</abbrev>). Not examined. – As <italic><tp:taxon-name><tp:taxon-name-part taxon-name-part-type="genus">Sphex</tp:taxon-name-part> <tp:taxon-name-part taxon-name-part-type="species">basilicus</tp:taxon-name-part></tp:taxon-name></italic>: <xref ref-type="bibr" rid="B3">Bohart and Menke (1976</xref>: 116) (new combination, in checklist of world <tp:taxon-name><tp:taxon-name-part taxon-name-part-type="family">Sphecidae</tp:taxon-name-part></tp:taxon-name>).</comment></tp:nomenclature-citation></tp:nomenclature-citation-list></tp:nomenclature><tp:treatment-sec sec-type="material"><title>Material examined.</title><p><bold>AUSTRALIA:</bold> <bold><abbrev xmlns:xlink="http://www.w3.org/1999/xlink" xlink:title="Queensland" xlink:type="simple">QLD</abbrev>:</bold> Claudie <named-content xmlns:xlink="http://www.w3.org/1999/xlink" content-type="ENVO:00000022" xlink:type="simple">River</named-content> near Mount Lamond, 1♂, 02.06.1966, D. K. McAlpine (<abbrev xmlns:xlink="http://www.w3.org/1999/xlink" content-type="institution" xlink:title="The Australian Museum, Sydney, Australia" xlink:type="simple">AMS</abbrev>); 1 mile NE of Mount Lamond, 1♀, 26.12.1971, D. K. McAlpine, G. A. Holloway, D. P. Sands (<abbrev xmlns:xlink="http://www.w3.org/1999/xlink" content-type="institution" xlink:title="The Australian Museum, Sydney, Australia" xlink:type="simple">AMS</abbrev>); 4 miles W of Mount Lamond, 3♀, 2♂, 12.01.1972, D. K. McAlpine &amp; G. A. Holloway (<abbrev xmlns:xlink="http://www.w3.org/1999/xlink" content-type="institution" xlink:title="The Australian Museum, Sydney, Australia" xlink:type="simple">AMS</abbrev>), 1♂, 13.01.1972, D. K. McAlpine &amp; G. A. Holloway (<abbrev xmlns:xlink="http://www.w3.org/1999/xlink" content-type="institution" xlink:title="The Australian Museum, Sydney, Australia" xlink:type="simple">AMS</abbrev>).</p><p>The collecting localities are shown in Fig. <xref ref-type="fig" rid="F35">35B</xref>.</p></tp:treatment-sec><tp:treatment-sec sec-type="Diagnosis"><title>Diagnosis.</title><p><italic><tp:taxon-name><tp:taxon-name-part taxon-name-part-type="genus">Sphex</tp:taxon-name-part> <tp:taxon-name-part taxon-name-part-type="species">basilicus</tp:taxon-name-part></tp:taxon-name></italic> differs from most other Australian <italic><tp:taxon-name><tp:taxon-name-part taxon-name-part-type="genus">Sphex</tp:taxon-name-part></tp:taxon-name></italic> by the color of its legs, which are orange from the distal half of the <named-content xmlns:xlink="http://www.w3.org/1999/xlink" content-type="BTO:0001284" xlink:type="simple">femur</named-content> up to but excluding the <named-content xmlns:xlink="http://www.w3.org/1999/xlink" content-type="BTO:0001719" xlink:type="simple">claw</named-content>s, while the remaining parts are black or dark brown (sometimes, tarsomeres V are also black). As opposed to other species with orange legs, the metasoma and <named-content xmlns:xlink="http://www.w3.org/1999/xlink" content-type="BTO:0001223" xlink:type="simple">scutellum</named-content> of <italic><tp:taxon-name><tp:taxon-name-part taxon-name-part-type="genus">Sphex</tp:taxon-name-part> <tp:taxon-name-part taxon-name-part-type="species">basilicus</tp:taxon-name-part></tp:taxon-name></italic> are completely black. The males of this species are also recognizable by the shape of metasomal <named-content xmlns:xlink="http://www.w3.org/1999/xlink" content-type="BTO:0001302" xlink:type="simple">sternum</named-content> VIII, which, like <italic><tp:taxon-name><tp:taxon-name-part taxon-name-part-type="genus">Sphex</tp:taxon-name-part> <tp:taxon-name-part taxon-name-part-type="species">bilobatus</tp:taxon-name-part></tp:taxon-name></italic> and <italic><tp:taxon-name><tp:taxon-name-part taxon-name-part-type="genus">Sphex</tp:taxon-name-part> <tp:taxon-name-part taxon-name-part-type="species">latilobus</tp:taxon-name-part></tp:taxon-name></italic>, carries two prominent lobes that are visible from above. Unlike these two species, where the lobes are the only visible part of <named-content xmlns:xlink="http://www.w3.org/1999/xlink" content-type="BTO:0001302" xlink:type="simple">sternum</named-content> VIII and mostly straight, the lobes of <italic><tp:taxon-name><tp:taxon-name-part taxon-name-part-type="genus">Sphex</tp:taxon-name-part> <tp:taxon-name-part taxon-name-part-type="species">basilicus</tp:taxon-name-part></tp:taxon-name></italic> are conspicuously curved upward, and a large, undivided portion of <named-content xmlns:xlink="http://www.w3.org/1999/xlink" content-type="BTO:0001302" xlink:type="simple">sternum</named-content> VIII is also visible (Fig. <xref ref-type="fig" rid="F27">27B</xref>).</p></tp:treatment-sec><tp:treatment-sec sec-type="Description"><title>Description.</title><p>Body black, but the following are orange: distal part of forefemur, mid- and hindfemora at least below; tibiae, tarsi, and proximal half of <named-content xmlns:xlink="http://www.w3.org/1999/xlink" content-type="BTO:0001719" xlink:type="simple">claw</named-content>. Forewing membrane yellow near base, fore- and hindwings with fuscous band at apex. Wing veins brown. Clypeus with narrow medial glabrous stripe. Distance between hind-<named-content xmlns:xlink="http://www.w3.org/1999/xlink" content-type="BTO:0001758" xlink:type="simple">ocelli</named-content> 0.7× their shortest distance to <named-content xmlns:xlink="http://www.w3.org/1999/xlink" content-type="BTO:0001921" xlink:type="simple">compound eyes</named-content>. Pubescence on collar and scutum golden, on scutum denser laterally than medially. <named-content xmlns:xlink="http://www.w3.org/1999/xlink" content-type="BTO:0001223" xlink:type="simple">Scutellum</named-content> convex, with medial impression. Propodeal enclosure with long, somewhat dense, golden setae; sculpture not completely concealed.</p><p><italic>Female</italic>: Body length 27.2–31.2 mm. Forebasitarsal rake with eight long spines. Appressed pubescence and erect setae on clypeus and frons golden. Free clypeal margin medially with indistinct emarginations and an indentation directly above, distance between <!--PageBreak--><!--PageBreak-->lobes less than 1/8 length of flagellomere II. Length of <named-content xmlns:xlink="http://www.w3.org/1999/xlink" content-type="BTO:0001041" xlink:type="simple">petiole</named-content> 1.2× length of flagellomere II. Tomentum golden, dense on metasomal tergum I, moderately dense on tergum II.</p><p><italic>Male</italic>: Body length 34.4–43.6 mm. Metasomal <named-content xmlns:xlink="http://www.w3.org/1999/xlink" content-type="BTO:0001302" xlink:type="simple">sternum</named-content> VIII orange. Appressed pubescence and erect setae on clypeus and frons silvery-white. A single lobe emerging medially and slightly posteriorly from free clypeal margin. Length of <named-content xmlns:xlink="http://www.w3.org/1999/xlink" content-type="BTO:0001041" xlink:type="simple">petiole</named-content> 1.6× the length of flagellomere II. Tomentum golden, very dense on metasomal tergum I where it is also interspersed with dense, long, erect golden setae, moderately dense on tergum II. Metasomal terga V and VI with long, golden setae facing posteriorly, especially at apical margin. Metasomal <named-content xmlns:xlink="http://www.w3.org/1999/xlink" content-type="BTO:0001302" xlink:type="simple">sterna</named-content> mostly glabrous, several long golden setae laterally on <named-content xmlns:xlink="http://www.w3.org/1999/xlink" content-type="BTO:0001302" xlink:type="simple">sterna</named-content> V–VII. Metasomal <named-content xmlns:xlink="http://www.w3.org/1999/xlink" content-type="BTO:0001302" xlink:type="simple">sternum</named-content> VIII with two lobes that are curved upward and diagonally truncate posteriorly.</p><fig id="F27" position="float" orientation="portrait"><label>Figure 27.</label><caption><p><italic><tp:taxon-name><tp:taxon-name-part taxon-name-part-type="genus">Sphex</tp:taxon-name-part> <tp:taxon-name-part taxon-name-part-type="species">basilicus</tp:taxon-name-part></tp:taxon-name></italic>, ♂. <bold>A</bold> habitus <bold>B</bold> posterior view of metasomal <named-content xmlns:xlink="http://www.w3.org/1999/xlink" content-type="BTO:0001302" xlink:type="simple">sternum</named-content> VIII.</p></caption><graphic xmlns:xlink="http://www.w3.org/1999/xlink" xlink:href="zookeys-521-001-g027.jpg" position="float" orientation="portrait" xlink:type="simple" id="oo_57302.jpg"/></fig></tp:treatment-sec><tp:treatment-sec sec-type="type material"><title>Notes on type material.</title><p>The type of <italic><tp:taxon-name><tp:taxon-name-part taxon-name-part-type="genus">Sphex</tp:taxon-name-part> <tp:taxon-name-part taxon-name-part-type="species">basilicus</tp:taxon-name-part></tp:taxon-name></italic> was not examined because the character combination in the original description (black body, golden pubescence on clypeus and propodeum, partially ferruginous legs) is sufficient to unambiguously identifiy this species.</p></tp:treatment-sec><tp:treatment-sec><!--Section generated to contain objects referenced in tp:taxon-treatment.--><fig id="F35" position="float" orientation="portrait"><label>Figure 35.</label><caption><p><italic><tp:taxon-name><tp:taxon-name-part taxon-name-part-type="genus">Sphex</tp:taxon-name-part> <tp:taxon-name-part taxon-name-part-type="species">formosellus</tp:taxon-name-part></tp:taxon-name></italic>. <bold>A</bold> ♀, habitus <bold>B</bold> collecting localities, those of <italic><tp:taxon-name><tp:taxon-name-part taxon-name-part-type="genus">Sphex</tp:taxon-name-part> <tp:taxon-name-part taxon-name-part-type="species">basilicus</tp:taxon-name-part></tp:taxon-name></italic> and <italic><tp:taxon-name><tp:taxon-name-part taxon-name-part-type="genus">Sphex</tp:taxon-name-part> <tp:taxon-name-part taxon-name-part-type="species">brevipetiolus</tp:taxon-name-part></tp:taxon-name></italic> are also shown.</p></caption><graphic xmlns:xlink="http://www.w3.org/1999/xlink" xlink:href="zookeys-521-001-g035.jpg" position="float" orientation="portrait" xlink:type="simple" id="oo_57310.jpg"/></fig></tp:treatment-sec><ref-list><ref id="B3"><mixed-citation xmlns:xlink="http://www.w3.org/1999/xlink" xlink:type="simple"><person-group><name name-style="western"><surname>Bohart</surname><given-names>RM</given-names></name><name name-style="western"><surname>Menke</surname><given-names>AS</given-names></name></person-group> (<year>1976</year>) <source>Sphecid wasps of the world: a generic revision</source>. <publisher-name>University of California Press</publisher-name>, <size units="page">695 pp</size>. </mixed-citation></ref></ref-list></tp:taxon-treatment>
