# Supplementary material for: A revision of the Australian digger wasps in the genus Sphex (Hymenoptera, Sphecidae)
Source: Zookeys. 2015 Sep 17;(521):1–104. doi: 10.3897/zookeys.521.5995 (PMC4591716; doi:10.3897/zookeys.521.5995)
Supplement: XML Treatment for Sphex bilobatus [file zookeys.521.5995-treatment21.xml]

<!DOCTYPE tp:taxon-treatment
  PUBLIC "-//TaxonX//DTD Taxonomic Treatment Publishing DTD v0 20100105//EN" "tax-treatment-NSO.dtd">
<tp:taxon-treatment xmlns:tp="http://www.plazi.org/taxpub"><tp:treatment-meta><kwd-group><label>Taxon classification</label><kwd><named-content content-type="kingdom">Animalia</named-content></kwd><kwd><named-content content-type="order">Hymenoptera</named-content></kwd><kwd><named-content content-type="family">Sphecidae</named-content></kwd></kwd-group><mixed-citation publication-type="journal"><person-group><name><surname>Dörfel</surname><given-names>Thorleif H.</given-names></name><name><surname>Ohl</surname><given-names>Michael</given-names></name></person-group><article-title>A revision of the Australian digger wasps in the genus <italic><tp:taxon-name><tp:taxon-name-part taxon-name-part-type="genus">Sphex</tp:taxon-name-part></tp:taxon-name></italic> (<tp:taxon-name><tp:taxon-name-part taxon-name-part-type="order">Hymenoptera</tp:taxon-name-part></tp:taxon-name>, <tp:taxon-name><tp:taxon-name-part taxon-name-part-type="family">Sphecidae</tp:taxon-name-part></tp:taxon-name>)</article-title><source>Zookeys</source><day>17</day><month>9</month><year>2015</year><volume>2015</volume><issue>521</issue><fpage>1</fpage><lpage>104</lpage><pub-id pub-id-type="doi">10.3897/zookeys.521.5995</pub-id></mixed-citation></tp:treatment-meta><tp:nomenclature><tp:taxon-name>
                            <tp:taxon-name-part taxon-name-part-type="genus">Sphex</tp:taxon-name-part>
                            <tp:taxon-name-part taxon-name-part-type="species">bilobatus</tp:taxon-name-part>
                        </tp:taxon-name><tp:taxon-authority>Kohl, 1890</tp:taxon-authority><tp:nomenclature-citation-list><tp:nomenclature-citation><tp:taxon-name><tp:taxon-name-part taxon-name-part-type="genus">Sphex</tp:taxon-name-part> <tp:taxon-name-part taxon-name-part-type="species">canescens</tp:taxon-name-part></tp:taxon-name><comment> F. Smith, 1856: 246, ♀, ♂, junior primary homonym of <italic><tp:taxon-name><tp:taxon-name-part taxon-name-part-type="genus">Sphex</tp:taxon-name-part> <tp:taxon-name-part taxon-name-part-type="species">canescens</tp:taxon-name-part></tp:taxon-name></italic> Scopoli, 1786. Syntypes: Australia: no specific locality (<abbrev xmlns:xlink="http://www.w3.org/1999/xlink" content-type="institution" xlink:title="The Natural History Museum, formerly British Museum (Natural History), London, Great Britain" xlink:type="simple">BMNH</abbrev>). Not examined.</comment></tp:nomenclature-citation><tp:nomenclature-citation><tp:taxon-name><tp:taxon-name-part taxon-name-part-type="genus">Sphex</tp:taxon-name-part> <tp:taxon-name-part taxon-name-part-type="species">bilobatus</tp:taxon-name-part></tp:taxon-name><comment> Kohl, 1895: 59, ♀, ♂. Syntypes: Australia: South Australia: Adelaide (<named-content xmlns:xlink="http://www.w3.org/1999/xlink" content-type="dwc:institutional_code" xlink:type="simple">ZMB</named-content>). Synonymized with <italic><tp:taxon-name><tp:taxon-name-part taxon-name-part-type="genus">Sphex</tp:taxon-name-part> <tp:taxon-name-part taxon-name-part-type="species">canescens</tp:taxon-name-part></tp:taxon-name></italic> F. Smith, 1856, by <xref ref-type="bibr" rid="B35">Turner (1910a</xref>: 346). Syntypes examined.</comment></tp:nomenclature-citation></tp:nomenclature-citation-list></tp:nomenclature><tp:treatment-sec sec-type="material"><title>Material examined.</title><p>Syntypes (of <italic><tp:taxon-name><tp:taxon-name-part taxon-name-part-type="genus">Sphex</tp:taxon-name-part> <tp:taxon-name-part taxon-name-part-type="species">bilobatus</tp:taxon-name-part></tp:taxon-name></italic>). ♀, ♂ <bold>AUSTRALIA:</bold> <bold><abbrev xmlns:xlink="http://www.w3.org/1999/xlink" xlink:title="South Australia" xlink:type="simple">SA</abbrev>:</bold> Adelaide (<named-content xmlns:xlink="http://www.w3.org/1999/xlink" content-type="dwc:institutional_code" xlink:type="simple">ZMB</named-content>).</p></tp:treatment-sec><tp:treatment-sec sec-type="material"><title>Other material.</title><p><bold>[COUNTRY UNKNOWN]:</bold> <bold>[state unknown]:</bold> [no specific locality], 1♀, 14.11.1944 (<abbrev xmlns:xlink="http://www.w3.org/1999/xlink" content-type="institution" xlink:title="The Australian Museum, Sydney, Australia" xlink:type="simple">AMS</abbrev>). <bold>AUSTRALIA:</bold> <bold><abbrev xmlns:xlink="http://www.w3.org/1999/xlink" xlink:title="Australian Capital Territory" xlink:type="simple">ACT</abbrev>:</bold> Cotter Road, Weston Creek, 1♀, 10.01.1931, G. Jefferies (<named-content xmlns:xlink="http://www.w3.org/1999/xlink" content-type="dwc:institutional_code" xlink:type="simple">ANIC</named-content>); <bold><abbrev xmlns:xlink="http://www.w3.org/1999/xlink" xlink:title="New South Wales" xlink:type="simple">NSW</abbrev>:</bold> 6 km N of Bilpin, Blue Mountains, 1♂, 27.11.1979, N. W. Rodd (<abbrev xmlns:xlink="http://www.w3.org/1999/xlink" content-type="institution" xlink:title="The Australian Museum, Sydney, Australia" xlink:type="simple">AMS</abbrev>); 6 km NE of Bilpin, Blue Mountains, 1♂, 14.11.1980, N. W. Rodd (<abbrev xmlns:xlink="http://www.w3.org/1999/xlink" content-type="institution" xlink:title="The Australian Museum, Sydney, Australia" xlink:type="simple">AMS</abbrev>), 1♀, 22.01.1988, N. W. Rodd (<abbrev xmlns:xlink="http://www.w3.org/1999/xlink" content-type="institution" xlink:title="The Australian Museum, Sydney, Australia" xlink:type="simple">AMS</abbrev>); Blue Mountains, 1♀, 01.02.1915, A. Musgrave (<abbrev xmlns:xlink="http://www.w3.org/1999/xlink" content-type="institution" xlink:title="The Australian Museum, Sydney, Australia" xlink:type="simple">AMS</abbrev>); 3 km S of Blue Mountains, 1♂, 19.01.1976, N. W. Rodd (<abbrev xmlns:xlink="http://www.w3.org/1999/xlink" content-type="institution" xlink:title="The Australian Museum, Sydney, Australia" xlink:type="simple">AMS</abbrev>); Calumet, 26 km NE of Binnaway, 1♂, 29.12.1932, C. F. Garnsey (<abbrev xmlns:xlink="http://www.w3.org/1999/xlink" content-type="institution" xlink:title="The Australian Museum, Sydney, Australia" xlink:type="simple">AMS</abbrev>); Clarence, Blue Mountains, 1♂, 23.09.1980, N. W. Rodd (<abbrev xmlns:xlink="http://www.w3.org/1999/xlink" content-type="institution" xlink:title="The Australian Museum, Sydney, Australia" xlink:type="simple">AMS</abbrev>), 1♀, 21.01.1983, N. W. Rodd (<abbrev xmlns:xlink="http://www.w3.org/1999/xlink" content-type="institution" xlink:title="The Australian Museum, Sydney, Australia" xlink:type="simple">AMS</abbrev>), 1♂, 07.01.1984, N. W. Rodd (<abbrev xmlns:xlink="http://www.w3.org/1999/xlink" content-type="institution" xlink:title="The Australian Museum, Sydney, Australia" xlink:type="simple">AMS</abbrev>), 1♀, 10.01.1985, N. W. Rodd (<abbrev xmlns:xlink="http://www.w3.org/1999/xlink" content-type="institution" xlink:title="The Australian Museum, Sydney, Australia" xlink:type="simple">AMS</abbrev>), 2♀, 27.01.1985, N. W. Rodd (<abbrev xmlns:xlink="http://www.w3.org/1999/xlink" content-type="institution" xlink:title="The Australian Museum, Sydney, Australia" xlink:type="simple">AMS</abbrev>), 1♀, 27.01.1992, N. W. Rodd (<abbrev xmlns:xlink="http://www.w3.org/1999/xlink" content-type="institution" xlink:title="The Australian Museum, Sydney, Australia" xlink:type="simple">AMS</abbrev>); 40 km W of Cobar, 1♂, 12.11.1985, N. W. Rodd (<abbrev xmlns:xlink="http://www.w3.org/1999/xlink" content-type="institution" xlink:title="The Australian Museum, Sydney, Australia" xlink:type="simple">AMS</abbrev>); French’s Forest, Sydney, 1♀, 1♂, 09.11.1912, A. Musgrave (<abbrev xmlns:xlink="http://www.w3.org/1999/xlink" content-type="institution" xlink:title="The Australian Museum, Sydney, Australia" xlink:type="simple">AMS</abbrev>); Goarra <named-content xmlns:xlink="http://www.w3.org/1999/xlink" content-type="ENVO:00000283" xlink:type="simple">Ridge</named-content> Trail, Royal <named-content xmlns:xlink="http://www.w3.org/1999/xlink" content-type="ENVO:00000367" xlink:type="simple">National Park</named-content>, 1♀, 29.01.1979, G. Daniels (<abbrev xmlns:xlink="http://www.w3.org/1999/xlink" content-type="institution" xlink:title="The Australian Museum, Sydney, Australia" xlink:type="simple">AMS</abbrev>); 25 km SE Grafton, Yuraygir Crown Reserve, <named-content xmlns:xlink="http://www.w3.org/1999/xlink" content-type="dwc:verbatimCoordinates" xlink:type="simple">25°53'S, 153°05'E</named-content>, 1♀, 06.01.2009, D. Bray (<abbrev xmlns:xlink="http://www.w3.org/1999/xlink" content-type="institution" xlink:title="The Australian Museum, Sydney, Australia" xlink:type="simple">AMS</abbrev>); Guyra, 1♀, 01.02.1992, E. N. McKie (<abbrev xmlns:xlink="http://www.w3.org/1999/xlink" content-type="institution" xlink:title="The Australian Museum, Sydney, Australia" xlink:type="simple">AMS</abbrev>); Jinki Creek, Blue Mountains, 1♀, 10.01.1982, N. W. Rodd (<abbrev xmlns:xlink="http://www.w3.org/1999/xlink" content-type="institution" xlink:title="The Australian Museum, Sydney, Australia" xlink:type="simple">AMS</abbrev>); Kuringgai Chase, 20 miles N of Sydney, 1♀, 04.-08.01.1970, H. E. Evans (<named-content xmlns:xlink="http://www.w3.org/1999/xlink" content-type="dwc:institutional_code" xlink:type="simple">ANIC</named-content>); Lane Cove, 1♂, 12.12.1943 (<abbrev xmlns:xlink="http://www.w3.org/1999/xlink" content-type="institution" xlink:title="The Australian Museum, Sydney, Australia" xlink:type="simple">AMS</abbrev>); Lightning <named-content xmlns:xlink="http://www.w3.org/1999/xlink" content-type="ENVO:00000283" xlink:type="simple">Ridge</named-content>, 1♀, 14.10.1989, I. <!--PageBreak-->D. Buddle (<abbrev xmlns:xlink="http://www.w3.org/1999/xlink" content-type="institution" xlink:title="The Australian Museum, Sydney, Australia" xlink:type="simple">AMS</abbrev>); Loftus, 1♀, 11.12.1957, G. Dobcal (<abbrev xmlns:xlink="http://www.w3.org/1999/xlink" content-type="institution" xlink:title="The Australian Museum, Sydney, Australia" xlink:type="simple">AMS</abbrev>); Mount Banks, Blue Mountains, 1♀, 27.11.1980, N. W. Rodd (<abbrev xmlns:xlink="http://www.w3.org/1999/xlink" content-type="institution" xlink:title="The Australian Museum, Sydney, Australia" xlink:type="simple">AMS</abbrev>); Mount Tomah, Blue Mountains, 1♀, 20.12.1980, N. W. Rodd (<abbrev xmlns:xlink="http://www.w3.org/1999/xlink" content-type="institution" xlink:title="The Australian Museum, Sydney, Australia" xlink:type="simple">AMS</abbrev>); Mount Towinhingy, near Kandos Weir, 1♀, 30.12.1977, G. Daniels (<abbrev xmlns:xlink="http://www.w3.org/1999/xlink" content-type="institution" xlink:title="The Australian Museum, Sydney, Australia" xlink:type="simple">AMS</abbrev>); Mount Victoria, Blue Mountains, 1♀, 28.12.1981, N. W. Rodd (<abbrev xmlns:xlink="http://www.w3.org/1999/xlink" content-type="institution" xlink:title="The Australian Museum, Sydney, Australia" xlink:type="simple">AMS</abbrev>); Mount Vincent, near Running <named-content xmlns:xlink="http://www.w3.org/1999/xlink" content-type="ENVO:00000023" xlink:type="simple">Stream</named-content>, 1♂, 29.12.1977, G. Daniels (<abbrev xmlns:xlink="http://www.w3.org/1999/xlink" content-type="institution" xlink:title="The Australian Museum, Sydney, Australia" xlink:type="simple">AMS</abbrev>); Mount York, Blue Mountains, 1♂, 22.12.1980, G. &amp; T. Williams (<abbrev xmlns:xlink="http://www.w3.org/1999/xlink" content-type="institution" xlink:title="The Australian Museum, Sydney, Australia" xlink:type="simple">AMS</abbrev>), 1♀, 20.01.1982, N. W. Rodd (<abbrev xmlns:xlink="http://www.w3.org/1999/xlink" content-type="institution" xlink:title="The Australian Museum, Sydney, Australia" xlink:type="simple">AMS</abbrev>); Pearl Beach, 1♀, 04.01.1979, John Alcock (<named-content xmlns:xlink="http://www.w3.org/1999/xlink" content-type="dwc:institutional_code" xlink:type="simple">ANIC</named-content>); 11 km E of Three Ways, <named-content xmlns:xlink="http://www.w3.org/1999/xlink" content-type="dwc:verbatimCoordinates" xlink:type="simple">32°47'S, 150°29'E</named-content>, 1♂, 31.12.1977, G. Daniels (<abbrev xmlns:xlink="http://www.w3.org/1999/xlink" content-type="institution" xlink:title="The Australian Museum, Sydney, Australia" xlink:type="simple">AMS</abbrev>); Warrumbungle <named-content xmlns:xlink="http://www.w3.org/1999/xlink" content-type="ENVO:00000367" xlink:type="simple">National Park</named-content>, 1♀, 13.-18.12.1977, G. A. Holloway (<abbrev xmlns:xlink="http://www.w3.org/1999/xlink" content-type="institution" xlink:title="The Australian Museum, Sydney, Australia" xlink:type="simple">AMS</abbrev>); <bold><abbrev xmlns:xlink="http://www.w3.org/1999/xlink" xlink:title="South Australia" xlink:type="simple">SA</abbrev>:</bold> Adelaide, ♂ (<named-content xmlns:xlink="http://www.w3.org/1999/xlink" content-type="dwc:institutional_code" xlink:type="simple">ZMB</named-content>); <bold><abbrev xmlns:xlink="http://www.w3.org/1999/xlink" xlink:title="Victoria" xlink:type="simple">VIC</abbrev>:</bold> Churchill <named-content xmlns:xlink="http://www.w3.org/1999/xlink" content-type="ENVO:00000367" xlink:type="simple">National Park</named-content>, Melbourne, 1♀, 1♂, 06.01.1976, M. S. &amp; B. J. Moulds (<abbrev xmlns:xlink="http://www.w3.org/1999/xlink" content-type="institution" xlink:title="The Australian Museum, Sydney, Australia" xlink:type="simple">AMS</abbrev>); Fernshaw, 1♀, 26.01.1955, A. N. Burns (<named-content xmlns:xlink="http://www.w3.org/1999/xlink" content-type="dwc:institutional_code" xlink:type="simple">ANIC</named-content>); Healesville, 1♀, 1♂, Dec 1913, M. Arnold (<abbrev xmlns:xlink="http://www.w3.org/1999/xlink" content-type="institution" xlink:title="The Natural History Museum, formerly British Museum (Natural History), London, Great Britain" xlink:type="simple">BMNH</abbrev>); Janalli, 1♂, 04.12.1932, Stoyles (<abbrev xmlns:xlink="http://www.w3.org/1999/xlink" content-type="institution" xlink:title="The Australian Museum, Sydney, Australia" xlink:type="simple">AMS</abbrev>); near <named-content xmlns:xlink="http://www.w3.org/1999/xlink" content-type="ENVO:00000020" xlink:type="simple">Lake</named-content> Hindmarsh, Big <named-content xmlns:xlink="http://www.w3.org/1999/xlink" content-type="ENVO:00000097" xlink:type="simple">Desert</named-content> <named-content xmlns:xlink="http://www.w3.org/1999/xlink" content-type="ENVO:00000367" xlink:type="simple">National Park</named-content>, 1♂, 29.-30.11.1992, Moulds, McAlpine, McEvey (<abbrev xmlns:xlink="http://www.w3.org/1999/xlink" content-type="institution" xlink:title="The Australian Museum, Sydney, Australia" xlink:type="simple">AMS</abbrev>); <bold><abbrev xmlns:xlink="http://www.w3.org/1999/xlink" xlink:title="Western Australia" xlink:type="simple">WA</abbrev>:</bold> Yallalong Homestead, 1♂, 29.11.1999, M. S. Moulds &amp; M. Humphrey (<abbrev xmlns:xlink="http://www.w3.org/1999/xlink" content-type="institution" xlink:title="The Australian Museum, Sydney, Australia" xlink:type="simple">AMS</abbrev>).</p><p>The collecting localities are shown in Fig. <xref ref-type="fig" rid="F34">34B</xref>.</p></tp:treatment-sec><tp:treatment-sec sec-type="Diagnosis"><title>Diagnosis.</title><p>Females of <italic><tp:taxon-name><tp:taxon-name-part taxon-name-part-type="genus">Sphex</tp:taxon-name-part> <tp:taxon-name-part taxon-name-part-type="species">bilobatus</tp:taxon-name-part></tp:taxon-name></italic> differ from the other Australian <italic><tp:taxon-name><tp:taxon-name-part taxon-name-part-type="genus">Sphex</tp:taxon-name-part></tp:taxon-name></italic> by the following character combination: metanotum without <named-content xmlns:xlink="http://www.w3.org/1999/xlink" content-type="BTO:0002173" xlink:type="simple">tubercles</named-content>, metasoma black, wing veins light to dark brown, appressed pubescence and erect setae on clypeus silvery-white, and <named-content xmlns:xlink="http://www.w3.org/1999/xlink" content-type="BTO:0001223" xlink:type="simple">scutellum</named-content> convex medially. Males of <italic><tp:taxon-name><tp:taxon-name-part taxon-name-part-type="genus">Sphex</tp:taxon-name-part> <tp:taxon-name-part taxon-name-part-type="species">bilobatus</tp:taxon-name-part></tp:taxon-name></italic> are also characterized by their metasomal <named-content xmlns:xlink="http://www.w3.org/1999/xlink" content-type="BTO:0001302" xlink:type="simple">sternum</named-content> VIII, which consists of two large separate lobes (Fig. <xref ref-type="fig" rid="F28">28B</xref>). This character is only shared with males of two other Australian species. One of them, <italic><tp:taxon-name><tp:taxon-name-part taxon-name-part-type="genus">Sphex</tp:taxon-name-part> <tp:taxon-name-part taxon-name-part-type="species">basilicus</tp:taxon-name-part></tp:taxon-name></italic>, has a single lobe emerging from below the center of the free clypeal margin, is much larger in size and has orange pubescence on the propodeal enclosure, whereas <italic><tp:taxon-name><tp:taxon-name-part taxon-name-part-type="genus">Sphex</tp:taxon-name-part> <tp:taxon-name-part taxon-name-part-type="species">bilobatus</tp:taxon-name-part></tp:taxon-name></italic> does not have lobes on the free clypeal margin, and its propodeal pubescence is silvery. In the other one, <italic><tp:taxon-name><tp:taxon-name-part taxon-name-part-type="genus">Sphex</tp:taxon-name-part> <tp:taxon-name-part taxon-name-part-type="species">latilobus</tp:taxon-name-part></tp:taxon-name></italic>, the free clypeal margin is bright orange, while that of <italic><tp:taxon-name><tp:taxon-name-part taxon-name-part-type="genus">Sphex</tp:taxon-name-part> <tp:taxon-name-part taxon-name-part-type="species">bilobatus</tp:taxon-name-part></tp:taxon-name></italic> is black.</p></tp:treatment-sec><tp:treatment-sec sec-type="Description"><title>Description.</title><p>Body length 19.0–22.6 mm. Body black. Wing membrane hyaline, forewing with slightly fuscous band at apex. Wing veins light to dark brown. Free clypeal margin medially with broad, insignificant lobe that emerges slightly posteriorly of clypeal surface. Appressed pubescence and erect setae on clypeus and frons silvery-white. Clypeus with medial glabrous stripe. Pubescence on collar and scutum silvery-white, on scutum not significantly denser laterally than medially. <named-content xmlns:xlink="http://www.w3.org/1999/xlink" content-type="BTO:0001223" xlink:type="simple">Scutellum</named-content> convex, with medial impression. Propodeal enclosure with sparse, silvery-white pubescence, sculpture well visible. Length of <named-content xmlns:xlink="http://www.w3.org/1999/xlink" content-type="BTO:0001041" xlink:type="simple">petiole</named-content> 1.4× length of flagellomere II. Tomentum rather sparse on metasomal tergum I, moderately dense on tergum II.</p><p><italic>Female</italic>: Hindwing entirely hyaline. Forebasitarsal rake with 11 long spines. Free clypeal margin slightly scoop-shaped. Distance between hind-<named-content xmlns:xlink="http://www.w3.org/1999/xlink" content-type="BTO:0001758" xlink:type="simple">ocelli</named-content> slightly smaller than their shortest distance to <named-content xmlns:xlink="http://www.w3.org/1999/xlink" content-type="BTO:0001921" xlink:type="simple">compound eyes</named-content>.</p><p><italic>Male</italic>: Hindwing with slight fuscous band at apex. Distance between hind-<named-content xmlns:xlink="http://www.w3.org/1999/xlink" content-type="BTO:0001758" xlink:type="simple">ocelli</named-content> equal to their shortest distance to <named-content xmlns:xlink="http://www.w3.org/1999/xlink" content-type="BTO:0001921" xlink:type="simple">compound eyes</named-content>. Metasomal terga V and VI with few <named-content xmlns:xlink="http://www.w3.org/1999/xlink" content-type="BTO:0004212" xlink:type="simple">bristles</named-content>. Metasomal <named-content xmlns:xlink="http://www.w3.org/1999/xlink" content-type="BTO:0001302" xlink:type="simple">sterna</named-content> II–VII with few, erect silvery setae posterolaterally. Visible part of metasomal <named-content xmlns:xlink="http://www.w3.org/1999/xlink" content-type="BTO:0001302" xlink:type="simple">sternum</named-content> VIII forming two separated lobes.</p><fig id="F28" position="float" orientation="portrait"><label>Figure 28.</label><caption><p><italic><tp:taxon-name><tp:taxon-name-part taxon-name-part-type="genus">Sphex</tp:taxon-name-part> <tp:taxon-name-part taxon-name-part-type="species">bilobatus</tp:taxon-name-part></tp:taxon-name></italic>, ♂. <bold>A</bold> habitus <bold>B</bold> ventral view of metasomal <named-content xmlns:xlink="http://www.w3.org/1999/xlink" content-type="BTO:0001302" xlink:type="simple">sterna</named-content> VII and VIII.</p></caption><graphic xmlns:xlink="http://www.w3.org/1999/xlink" xlink:href="zookeys-521-001-g028.jpg" position="float" orientation="portrait" xlink:type="simple" id="oo_57303.jpg"/></fig><!--PageBreak--><!--PageBreak--></tp:treatment-sec><tp:treatment-sec sec-type="type material"><title>Notes on type material.</title><p>The types of <italic><tp:taxon-name><tp:taxon-name-part taxon-name-part-type="genus">Sphex</tp:taxon-name-part> <tp:taxon-name-part taxon-name-part-type="species">canescens</tp:taxon-name-part></tp:taxon-name></italic> F. Smith, 1856 (the original, invalid name of the species) were not examined, but we did study the types of <italic><tp:taxon-name><tp:taxon-name-part taxon-name-part-type="genus">Sphex</tp:taxon-name-part> <tp:taxon-name-part taxon-name-part-type="species">bilobatus</tp:taxon-name-part></tp:taxon-name></italic> Kohl, 1890, which was synonymized with <italic><tp:taxon-name><tp:taxon-name-part taxon-name-part-type="genus">Sphex</tp:taxon-name-part> <tp:taxon-name-part taxon-name-part-type="species">canescens</tp:taxon-name-part></tp:taxon-name></italic> by <xref ref-type="bibr" rid="B36">R. Turner (1910)</xref>.</p></tp:treatment-sec><tp:treatment-sec><!--Section generated to contain objects referenced in tp:taxon-treatment.--><fig id="F34" position="float" orientation="portrait"><label>Figure 34.</label><caption><p><italic><tp:taxon-name><tp:taxon-name-part taxon-name-part-type="genus">Sphex</tp:taxon-name-part> <tp:taxon-name-part taxon-name-part-type="species">flammeus</tp:taxon-name-part></tp:taxon-name></italic>. <bold>A</bold> ♀, habitus <bold>B</bold> collecting localities, those of <italic><tp:taxon-name><tp:taxon-name-part taxon-name-part-type="genus">Sphex</tp:taxon-name-part> <tp:taxon-name-part taxon-name-part-type="species">bilobatus</tp:taxon-name-part></tp:taxon-name></italic> are also shown.</p></caption><graphic xmlns:xlink="http://www.w3.org/1999/xlink" xlink:href="zookeys-521-001-g034.jpg" position="float" orientation="portrait" xlink:type="simple" id="oo_57309.jpg"/></fig></tp:treatment-sec><ref-list><ref id="B35"><mixed-citation xmlns:xlink="http://www.w3.org/1999/xlink" xlink:type="simple"><person-group><name name-style="western"><surname>Turner</surname><given-names>RE</given-names></name></person-group> (<year>1910</year>) <article-title>Additions to our knowledge of the <named-content content-type="ENVO:00000572" xlink:type="simple">fossorial</named-content> wasps of Anstmlia.</article-title> <source>Proceedings of the Zoological Society of London</source> <volume>80</volume>(<issue>1</issue>): <fpage>253</fpage>–<lpage>355</lpage>. doi: <ext-link xlink:type="simple" ext-link-type="doi" xlink:href="10.1111/j.1096-3642.1910.tb01895.x">10.1111/j.1096-3642.1910.tb01895.x</ext-link> </mixed-citation></ref><ref id="B36"><mixed-citation xmlns:xlink="http://www.w3.org/1999/xlink" xlink:type="simple"><person-group><name name-style="western"><surname>Turner</surname><given-names>RE</given-names></name></person-group> (<year>1910</year>) <article-title>XIV – New <named-content content-type="ENVO:00000572" xlink:type="simple">fossorial</named-content> <tp:taxon-name><tp:taxon-name-part taxon-name-part-type="order">Hymenoptera</tp:taxon-name-part></tp:taxon-name> from Australia.</article-title> <source>Transactions of the Royal Entomological Society of London</source> <volume>58</volume>(<issue>4</issue>): <fpage>407</fpage>–<lpage>429</lpage>. doi: <ext-link xlink:type="simple" ext-link-type="doi" xlink:href="10.1111/j.1365-2311.1910.tb01178.x">10.1111/j.1365-2311.1910.tb01178.x</ext-link> </mixed-citation></ref></ref-list></tp:taxon-treatment>
