# Supplementary material for: A revision of the Australian digger wasps in the genus Sphex (Hymenoptera, Sphecidae)
Source: Zookeys. 2015 Sep 17;(521):1–104. doi: 10.3897/zookeys.521.5995 (PMC4591716; doi:10.3897/zookeys.521.5995)
Supplement: XML Treatment for Sphex brevipetiolus [file zookeys.521.5995-treatment22.xml]

<!DOCTYPE tp:taxon-treatment
  PUBLIC "-//TaxonX//DTD Taxonomic Treatment Publishing DTD v0 20100105//EN" "tax-treatment-NSO.dtd">
<tp:taxon-treatment xmlns:tp="http://www.plazi.org/taxpub"><tp:treatment-meta><kwd-group><label>Taxon classification</label><kwd><named-content content-type="kingdom">Animalia</named-content></kwd><kwd><named-content content-type="order">Hymenoptera</named-content></kwd><kwd><named-content content-type="family">Sphecidae</named-content></kwd></kwd-group><mixed-citation publication-type="journal"><person-group><name><surname>Dörfel</surname><given-names>Thorleif H.</given-names></name><name><surname>Ohl</surname><given-names>Michael</given-names></name></person-group><article-title>A revision of the Australian digger wasps in the genus <italic><tp:taxon-name><tp:taxon-name-part taxon-name-part-type="genus">Sphex</tp:taxon-name-part></tp:taxon-name></italic> (<tp:taxon-name><tp:taxon-name-part taxon-name-part-type="order">Hymenoptera</tp:taxon-name-part></tp:taxon-name>, <tp:taxon-name><tp:taxon-name-part taxon-name-part-type="family">Sphecidae</tp:taxon-name-part></tp:taxon-name>)</article-title><source>Zookeys</source><day>17</day><month>9</month><year>2015</year><volume>2015</volume><issue>521</issue><fpage>1</fpage><lpage>104</lpage><pub-id pub-id-type="doi">10.3897/zookeys.521.5995</pub-id></mixed-citation></tp:treatment-meta><tp:nomenclature><tp:taxon-name>
                            <tp:taxon-name-part taxon-name-part-type="genus">Sphex</tp:taxon-name-part>
                            <tp:taxon-name-part taxon-name-part-type="species">brevipetiolus</tp:taxon-name-part>
                            <object-id xmlns:xlink="http://www.w3.org/1999/xlink" content-type="zoobank" xlink:type="simple">http://zoobank.org/4E8DDB2F-C1FE-45C9-9B96-62EBF4793BF5</object-id></tp:taxon-name><tp:taxon-status xmlns:xlink="http://www.w3.org/1999/xlink" xlink:type="simple">sp. n.</tp:taxon-status></tp:nomenclature><tp:treatment-sec sec-type="material"><title>Material examined.</title><p><italic>Holotype</italic>. ♀, <bold>AUSTRALIA:</bold> <bold><abbrev xmlns:xlink="http://www.w3.org/1999/xlink" xlink:title="Western Australia" xlink:type="simple">WA</abbrev>:</bold> 3 miles N of Moora, 05.01.1966, J. A. Grant (<abbrev xmlns:xlink="http://www.w3.org/1999/xlink" content-type="institution" xlink:title="The Natural History Museum, formerly British Museum (Natural History), London, Great Britain" xlink:type="simple">BMNH</abbrev>).</p><p>The collecting locality is shown in Fig. <xref ref-type="fig" rid="F35">35B</xref>.</p></tp:treatment-sec><tp:treatment-sec sec-type="Diagnosis"><title>Diagnosis.</title><p><italic><tp:taxon-name><tp:taxon-name-part taxon-name-part-type="genus">Sphex</tp:taxon-name-part> <tp:taxon-name-part taxon-name-part-type="species">brevipetiolus</tp:taxon-name-part></tp:taxon-name></italic> (of which only the female is known) is one of the few species in the <italic><tp:taxon-name><tp:taxon-name-part taxon-name-part-type="genus">Sphex</tp:taxon-name-part> <tp:taxon-name-part taxon-name-part-type="species">subtruncatus</tp:taxon-name-part></tp:taxon-name></italic> group with a <named-content xmlns:xlink="http://www.w3.org/1999/xlink" content-type="BTO:0001041" xlink:type="simple">petiole</named-content> shorter than flagellomere II. It differs from females of <italic><tp:taxon-name><tp:taxon-name-part taxon-name-part-type="genus">Sphex</tp:taxon-name-part> <tp:taxon-name-part taxon-name-part-type="species">ermineus</tp:taxon-name-part></tp:taxon-name></italic> and <italic><tp:taxon-name><tp:taxon-name-part taxon-name-part-type="genus">Sphex</tp:taxon-name-part> <tp:taxon-name-part taxon-name-part-type="species">corporosus</tp:taxon-name-part></tp:taxon-name></italic>, which are similar, in having bright orange veins near the wing base and a markedly convex <named-content xmlns:xlink="http://www.w3.org/1999/xlink" content-type="BTO:0001223" xlink:type="simple">scutellum</named-content> with a distinctly developed impression medially. <italic><tp:taxon-name><tp:taxon-name-part taxon-name-part-type="genus">Sphex</tp:taxon-name-part> <tp:taxon-name-part taxon-name-part-type="species">ermineus</tp:taxon-name-part></tp:taxon-name></italic> has black wing veins, and the <named-content xmlns:xlink="http://www.w3.org/1999/xlink" content-type="BTO:0001223" xlink:type="simple">scutellum</named-content> of <italic><tp:taxon-name><tp:taxon-name-part taxon-name-part-type="genus">Sphex</tp:taxon-name-part> <tp:taxon-name-part taxon-name-part-type="species">corporosus</tp:taxon-name-part></tp:taxon-name></italic> is flatter and often lacks an impression.</p></tp:treatment-sec><tp:treatment-sec sec-type="Description"><title>Description.</title><p><italic>Female</italic>: Body length 31.6 mm. Body black. Wing membrane hyaline, with fuscous spot beyond marginal cell. Wing veins orange, darker near apex. Forebasitarsal rake with nine long spines. Free clypeal margin with two small lobes medially, distance between them less than 1/8 length of flagellomere II. Appressed pubescence and erect setae on clypeus and frons silvery-white. Clypeus with medial glabrous stripe. Distance between hind-<named-content xmlns:xlink="http://www.w3.org/1999/xlink" content-type="BTO:0001758" xlink:type="simple">ocelli</named-content> 0.8× their shortest distance to <named-content xmlns:xlink="http://www.w3.org/1999/xlink" content-type="BTO:0001921" xlink:type="simple">compound eyes</named-content>. Pubescence on collar, scutum, metanotum and propodeum silvery-white, on scutum denser laterally. <named-content xmlns:xlink="http://www.w3.org/1999/xlink" content-type="BTO:0001223" xlink:type="simple">Scutellum</named-content> convex, with medial impression. Pubescence on propodeal enclosure not concealing sculpture. Length of <named-content xmlns:xlink="http://www.w3.org/1999/xlink" content-type="BTO:0001041" xlink:type="simple">petiole</named-content> 0.8× length of flagellomere II. Tomentum moderately dense on metasomal tergum I, slightly denser on tergum II.</p><p><italic>Male</italic>: Unknown.</p><fig id="F29" position="float" orientation="portrait"><label>Figure 29.</label><caption><p>Habitus of <italic><tp:taxon-name><tp:taxon-name-part taxon-name-part-type="genus">Sphex</tp:taxon-name-part> <tp:taxon-name-part taxon-name-part-type="species">brevipetiolus</tp:taxon-name-part></tp:taxon-name></italic>, ♀.</p></caption><graphic xmlns:xlink="http://www.w3.org/1999/xlink" xlink:href="zookeys-521-001-g029.jpg" position="float" orientation="portrait" xlink:type="simple" id="oo_57304.jpg"/></fig></tp:treatment-sec><tp:treatment-sec sec-type="Discussion"><title>Discussion.</title><p>In the <italic><tp:taxon-name><tp:taxon-name-part taxon-name-part-type="genus">Sphex</tp:taxon-name-part> <tp:taxon-name-part taxon-name-part-type="species">subtruncatus</tp:taxon-name-part></tp:taxon-name></italic> group, there are eight species of which females are yet unknown or where matching of males and females was first proposed in this study. <italic><tp:taxon-name><tp:taxon-name-part taxon-name-part-type="genus">Sphex</tp:taxon-name-part> <tp:taxon-name-part taxon-name-part-type="species">brevipetiolus</tp:taxon-name-part></tp:taxon-name></italic> can theoretically be the female of one of them. Of these, only three have wing veins that are not uniformly dark. One of them (<italic><tp:taxon-name><tp:taxon-name-part taxon-name-part-type="genus">Sphex</tp:taxon-name-part> <tp:taxon-name-part taxon-name-part-type="species">flammeus</tp:taxon-name-part></tp:taxon-name></italic>) has a bright orange metasoma and largely orange legs. The second one (<italic><tp:taxon-name><tp:taxon-name-part taxon-name-part-type="genus">Sphex</tp:taxon-name-part> <tp:taxon-name-part taxon-name-part-type="species">pretiosus</tp:taxon-name-part></tp:taxon-name></italic>) has a sharp transition between golden and silvery pubescence on the propodeum and, like the former, a <named-content xmlns:xlink="http://www.w3.org/1999/xlink" content-type="BTO:0001041" xlink:type="simple">petiole</named-content> that is considerably longer than flagellomere II. Finally, the reasons for ruling out <italic><tp:taxon-name><tp:taxon-name-part taxon-name-part-type="genus">Sphex</tp:taxon-name-part> <tp:taxon-name-part taxon-name-part-type="species">corporosus</tp:taxon-name-part></tp:taxon-name></italic> are given in the respective discussion.</p></tp:treatment-sec><tp:treatment-sec sec-type="Etymology"><title>Etymology.</title><p><italic>Brevipetiolus</italic> is a composite of the Latin adjective <italic>brevis</italic> (short) and the noun <italic>petiolus</italic> (stem), referring to the short <named-content xmlns:xlink="http://www.w3.org/1999/xlink" content-type="BTO:0001041" xlink:type="simple">petiole</named-content> of this species.</p><!--PageBreak--><!--PageBreak--></tp:treatment-sec><tp:treatment-sec><!--Section generated to contain objects referenced in tp:taxon-treatment.--><fig id="F35" position="float" orientation="portrait"><label>Figure 35.</label><caption><p><italic><tp:taxon-name><tp:taxon-name-part taxon-name-part-type="genus">Sphex</tp:taxon-name-part> <tp:taxon-name-part taxon-name-part-type="species">formosellus</tp:taxon-name-part></tp:taxon-name></italic>. <bold>A</bold> ♀, habitus <bold>B</bold> collecting localities, those of <italic><tp:taxon-name><tp:taxon-name-part taxon-name-part-type="genus">Sphex</tp:taxon-name-part> <tp:taxon-name-part taxon-name-part-type="species">basilicus</tp:taxon-name-part></tp:taxon-name></italic> and <italic><tp:taxon-name><tp:taxon-name-part taxon-name-part-type="genus">Sphex</tp:taxon-name-part> <tp:taxon-name-part taxon-name-part-type="species">brevipetiolus</tp:taxon-name-part></tp:taxon-name></italic> are also shown.</p></caption><graphic xmlns:xlink="http://www.w3.org/1999/xlink" xlink:href="zookeys-521-001-g035.jpg" position="float" orientation="portrait" xlink:type="simple" id="oo_57310.jpg"/></fig></tp:treatment-sec></tp:taxon-treatment>
