# Supplementary material for: A revision of the Australian digger wasps in the genus Sphex (Hymenoptera, Sphecidae)
Source: Zookeys. 2015 Sep 17;(521):1–104. doi: 10.3897/zookeys.521.5995 (PMC4591716; doi:10.3897/zookeys.521.5995)
Supplement: XML Treatment for Sphex cognatus [file zookeys.521.5995-treatment24.xml]

<!DOCTYPE tp:taxon-treatment
  PUBLIC "-//TaxonX//DTD Taxonomic Treatment Publishing DTD v0 20100105//EN" "tax-treatment-NSO.dtd">
<tp:taxon-treatment xmlns:tp="http://www.plazi.org/taxpub"><tp:treatment-meta><kwd-group><label>Taxon classification</label><kwd><named-content content-type="kingdom">Animalia</named-content></kwd><kwd><named-content content-type="order">Hymenoptera</named-content></kwd><kwd><named-content content-type="family">Sphecidae</named-content></kwd></kwd-group><mixed-citation publication-type="journal"><person-group><name><surname>Dörfel</surname><given-names>Thorleif H.</given-names></name><name><surname>Ohl</surname><given-names>Michael</given-names></name></person-group><article-title>A revision of the Australian digger wasps in the genus <italic><tp:taxon-name><tp:taxon-name-part taxon-name-part-type="genus">Sphex</tp:taxon-name-part></tp:taxon-name></italic> (<tp:taxon-name><tp:taxon-name-part taxon-name-part-type="order">Hymenoptera</tp:taxon-name-part></tp:taxon-name>, <tp:taxon-name><tp:taxon-name-part taxon-name-part-type="family">Sphecidae</tp:taxon-name-part></tp:taxon-name>)</article-title><source>Zookeys</source><day>17</day><month>9</month><year>2015</year><volume>2015</volume><issue>521</issue><fpage>1</fpage><lpage>104</lpage><pub-id pub-id-type="doi">10.3897/zookeys.521.5995</pub-id></mixed-citation></tp:treatment-meta><tp:nomenclature><tp:taxon-name>
                            <tp:taxon-name-part taxon-name-part-type="genus">Sphex</tp:taxon-name-part>
                            <tp:taxon-name-part taxon-name-part-type="species">cognatus</tp:taxon-name-part>
                        </tp:taxon-name><tp:taxon-authority>F. Smith, 1856</tp:taxon-authority><tp:nomenclature-citation-list><tp:nomenclature-citation><tp:taxon-name><tp:taxon-name-part taxon-name-part-type="genus">Sphex</tp:taxon-name-part> <tp:taxon-name-part taxon-name-part-type="species">cognatus</tp:taxon-name-part></tp:taxon-name><comment> F. Smith, 1856: 248, ♀ (as <italic><tp:taxon-name><tp:taxon-name-part taxon-name-part-type="species">cognata</tp:taxon-name-part></tp:taxon-name></italic>, incorrect original termination). Holotype or syntypes: Australia: no specific locality (<abbrev xmlns:xlink="http://www.w3.org/1999/xlink" content-type="institution" xlink:title="The Natural History Museum, formerly British Museum (Natural History), London, Great Britain" xlink:type="simple">BMNH</abbrev>). Not examined.</comment></tp:nomenclature-citation><tp:nomenclature-citation><tp:taxon-name><tp:taxon-name-part taxon-name-part-type="genus">Sphex</tp:taxon-name-part> <tp:taxon-name-part taxon-name-part-type="species">formosus</tp:taxon-name-part></tp:taxon-name><comment> F. Smith, 1856: 254 (as <italic><tp:taxon-name><tp:taxon-name-part taxon-name-part-type="species">formosa</tp:taxon-name-part></tp:taxon-name></italic>, incorrect original termination). Holotype or syntypes: ♂, Indonesia: Seram: no specific locality (<abbrev xmlns:xlink="http://www.w3.org/1999/xlink" content-type="institution" xlink:title="The Natural History Museum, formerly British Museum (Natural History), London, Great Britain" xlink:type="simple">BMNH</abbrev>). Synonymized with <italic><tp:taxon-name><tp:taxon-name-part taxon-name-part-type="genus">Sphex</tp:taxon-name-part> <tp:taxon-name-part taxon-name-part-type="species">cognatus</tp:taxon-name-part></tp:taxon-name></italic> by <xref ref-type="bibr" rid="B35">Turner (1910a</xref>: 345). Not examined.</comment></tp:nomenclature-citation></tp:nomenclature-citation-list></tp:nomenclature><tp:treatment-sec sec-type="material"><title>Material examined.</title><p><bold>[COUNTRY UNKNOWN]:</bold> <bold>[state unknown]:</bold> [no specific locality], 2♀, 2♂ (<abbrev xmlns:xlink="http://www.w3.org/1999/xlink" content-type="institution" xlink:title="The Australian Museum, Sydney, Australia" xlink:type="simple">AMS</abbrev>). <bold>AUSTRALIA:</bold> <bold>[state unknown]:</bold> [no specific locality], 1♀, 1♂ (<abbrev xmlns:xlink="http://www.w3.org/1999/xlink" content-type="institution" xlink:title="The Natural History Museum, formerly British Museum (Natural History), London, Great Britain" xlink:type="simple">BMNH</abbrev>); “Coopers Pk”, 1♂, 21.02.1965, J. Varley (<abbrev xmlns:xlink="http://www.w3.org/1999/xlink" content-type="institution" xlink:title="The Australian Museum, Sydney, Australia" xlink:type="simple">AMS</abbrev>); <bold><abbrev xmlns:xlink="http://www.w3.org/1999/xlink" xlink:title="New South Wales" xlink:type="simple">NSW</abbrev>:</bold> Ashcroft, 1♂, 01.01.1977, S. Brousek (<abbrev xmlns:xlink="http://www.w3.org/1999/xlink" content-type="institution" xlink:title="The Australian Museum, Sydney, Australia" xlink:type="simple">AMS</abbrev>); Ballina, 1♀, 16.12.1930, C. E. Chadwick (<abbrev xmlns:xlink="http://www.w3.org/1999/xlink" content-type="institution" xlink:title="The Australian Museum, Sydney, Australia" xlink:type="simple">AMS</abbrev>), 1♀, 07.12.1989, D. J. Scambler (<abbrev xmlns:xlink="http://www.w3.org/1999/xlink" content-type="institution" xlink:title="The Australian Museum, Sydney, Australia" xlink:type="simple">AMS</abbrev>); Bill Weiley Bridge, Esk <named-content xmlns:xlink="http://www.w3.org/1999/xlink" content-type="ENVO:00000022" xlink:type="simple">River</named-content> near Fluka, 2♀, 31.12.1978, B. J. Day (<abbrev xmlns:xlink="http://www.w3.org/1999/xlink" content-type="institution" xlink:title="The Australian Museum, Sydney, Australia" xlink:type="simple">AMS</abbrev>); Bilpin near Kurrajong, 1♀, 2♂, 28.01.1981, N. W. Rodd (<abbrev xmlns:xlink="http://www.w3.org/1999/xlink" content-type="institution" xlink:title="The Australian Museum, Sydney, Australia" xlink:type="simple">AMS</abbrev>), 1♂, 03.02.1981, N. W. Rodd (<abbrev xmlns:xlink="http://www.w3.org/1999/xlink" content-type="institution" xlink:title="The Australian Museum, Sydney, Australia" xlink:type="simple">AMS</abbrev>); 6 km NE of Bilpin, Blue Mountains, 1♀, 20.01.1983, N. W. Rodd (<abbrev xmlns:xlink="http://www.w3.org/1999/xlink" content-type="institution" xlink:title="The Australian Museum, Sydney, Australia" xlink:type="simple">AMS</abbrev>), 1♀, 06.04.1984, N. W. Rodd (<abbrev xmlns:xlink="http://www.w3.org/1999/xlink" content-type="institution" xlink:title="The Australian Museum, Sydney, Australia" xlink:type="simple">AMS</abbrev>); Brushgrove, 1♂, 04.04.1973, G. A. Holloway (<abbrev xmlns:xlink="http://www.w3.org/1999/xlink" content-type="institution" xlink:title="The Australian Museum, Sydney, Australia" xlink:type="simple">AMS</abbrev>); Cabramatta, 1♀, 01.12.1962, M. I. Nikitin (<abbrev xmlns:xlink="http://www.w3.org/1999/xlink" content-type="institution" xlink:title="The Natural History Museum, formerly British Museum (Natural History), London, Great Britain" xlink:type="simple">BMNH</abbrev>); Cheltenham, 1♂, 14.01.1951 (<abbrev xmlns:xlink="http://www.w3.org/1999/xlink" content-type="institution" xlink:title="The Australian Museum, Sydney, Australia" xlink:type="simple">AMS</abbrev>); 3-5 km NE of Harrington, 1♂, 02.02.1991, G. Williams (<abbrev xmlns:xlink="http://www.w3.org/1999/xlink" content-type="institution" xlink:title="The Australian Museum, Sydney, Australia" xlink:type="simple">AMS</abbrev>); Kensington, 1♀, 19.02.1976, Fluhoelhower (<abbrev xmlns:xlink="http://www.w3.org/1999/xlink" content-type="institution" xlink:title="The Australian Museum, Sydney, Australia" xlink:type="simple">AMS</abbrev>), 1♀, 20.02.1976, Fluhoelhower (<abbrev xmlns:xlink="http://www.w3.org/1999/xlink" content-type="institution" xlink:title="The Australian Museum, Sydney, Australia" xlink:type="simple">AMS</abbrev>), 1♀ (<abbrev xmlns:xlink="http://www.w3.org/1999/xlink" content-type="institution" xlink:title="The Australian Museum, Sydney, Australia" xlink:type="simple">AMS</abbrev>); Lane Cove, 1♂, 05.02.1944 (<abbrev xmlns:xlink="http://www.w3.org/1999/xlink" content-type="institution" xlink:title="The Australian Museum, Sydney, Australia" xlink:type="simple">AMS</abbrev>), 1♀, 21.01.1945 (<abbrev xmlns:xlink="http://www.w3.org/1999/xlink" content-type="institution" xlink:title="The Australian Museum, Sydney, Australia" xlink:type="simple">AMS</abbrev>); Lennox Head, 1♀, 04.04.2001, M. Elliott (<abbrev xmlns:xlink="http://www.w3.org/1999/xlink" content-type="institution" xlink:title="The Australian Museum, Sydney, Australia" xlink:type="simple">AMS</abbrev>); McKanes Bridge, Coxs Road, 2♀, 26.01.1991, R. de Keyzer &amp; G. A. Clark (<abbrev xmlns:xlink="http://www.w3.org/1999/xlink" content-type="institution" xlink:title="The Australian Museum, Sydney, Australia" xlink:type="simple">AMS</abbrev>); Middle Pocket, 1♀, 12.01.1929, C. E. Chadwick (<abbrev xmlns:xlink="http://www.w3.org/1999/xlink" content-type="institution" xlink:title="The Australian Museum, Sydney, Australia" xlink:type="simple">AMS</abbrev>); North Narrabeen, 1♂, 28.02.1954, M. I. Nikitin (<abbrev xmlns:xlink="http://www.w3.org/1999/xlink" content-type="institution" xlink:title="The Natural History Museum, formerly British Museum (Natural History), London, Great Britain" xlink:type="simple">BMNH</abbrev>); Pearl Beach, 1♀, 16.03.1974, D. Feughelman (<abbrev xmlns:xlink="http://www.w3.org/1999/xlink" content-type="institution" xlink:title="The Australian Museum, Sydney, Australia" xlink:type="simple">AMS</abbrev>), 1♀, 28.01.1989, C. A. P. Urquhart (<abbrev xmlns:xlink="http://www.w3.org/1999/xlink" content-type="institution" xlink:title="The Australian Museum, Sydney, Australia" xlink:type="simple">AMS</abbrev>), 1♂, 29.01.1989, C. A. P. Urquhart (<abbrev xmlns:xlink="http://www.w3.org/1999/xlink" content-type="institution" xlink:title="The Australian Museum, Sydney, Australia" xlink:type="simple">AMS</abbrev>); Randwick, 1♀, 08.01.1965, J. Varley (<abbrev xmlns:xlink="http://www.w3.org/1999/xlink" content-type="institution" xlink:title="The Australian Museum, Sydney, Australia" xlink:type="simple">AMS</abbrev>); 16 km W of South Grafton, 1♀, 05.01.1978, G. Daniels (<abbrev xmlns:xlink="http://www.w3.org/1999/xlink" content-type="institution" xlink:title="The Australian Museum, Sydney, Australia" xlink:type="simple">AMS</abbrev>); Woronora, 1♂, 22.01.1982, M. L. Bason (<abbrev xmlns:xlink="http://www.w3.org/1999/xlink" content-type="institution" xlink:title="The Australian Museum, Sydney, Australia" xlink:type="simple">AMS</abbrev>); <bold><abbrev xmlns:xlink="http://www.w3.org/1999/xlink" xlink:title="Northern Territory" xlink:type="simple">NT</abbrev>:</bold> Groote Eylandt, 1♀, 06.02.1925, G. H. Wilkins (<abbrev xmlns:xlink="http://www.w3.org/1999/xlink" content-type="institution" xlink:title="The Natural History Museum, formerly British Museum (Natural History), London, Great Britain" xlink:type="simple">BMNH</abbrev>); Litchfield <named-content xmlns:xlink="http://www.w3.org/1999/xlink" content-type="ENVO:00000367" xlink:type="simple">National Park</named-content>: Wangi Falls, <named-content xmlns:xlink="http://www.w3.org/1999/xlink" content-type="dwc:verbatimCoordinates" xlink:type="simple">13°09.7'S, 130°40.9'E</named-content>, 1♂, 21.04.2008, W. J. Pulawski &amp; G. A. Williams (<named-content xmlns:xlink="http://www.w3.org/1999/xlink" content-type="dwc:institutional_code" xlink:type="simple">CAS</named-content>); 29 km NW Mataranka, <named-content xmlns:xlink="http://www.w3.org/1999/xlink" content-type="dwc:verbatimCoordinates" xlink:type="simple">14°45.5'S, 132°51.1'E</named-content>, 1♂, 05.04.2008, W. J. Pulawski &amp; G. A. Williams (<named-content xmlns:xlink="http://www.w3.org/1999/xlink" content-type="dwc:institutional_code" xlink:type="simple">CAS</named-content>); Port Darwin, 1♂ (<abbrev xmlns:xlink="http://www.w3.org/1999/xlink" content-type="institution" xlink:title="The Natural History Museum, formerly British Museum (Natural History), London, Great Britain" xlink:type="simple">BMNH</abbrev>); <bold><abbrev xmlns:xlink="http://www.w3.org/1999/xlink" xlink:title="Queensland" xlink:type="simple">QLD</abbrev>:</bold> [no specific locality], 2♂ (<abbrev xmlns:xlink="http://www.w3.org/1999/xlink" content-type="institution" xlink:title="The Natural History Museum, formerly British Museum (Natural History), London, Great Britain" xlink:type="simple">BMNH</abbrev>); “Mid Queensland”, 2♂ (<abbrev xmlns:xlink="http://www.w3.org/1999/xlink" content-type="institution" xlink:title="The Natural History Museum, formerly British Museum (Natural History), London, Great Britain" xlink:type="simple">BMNH</abbrev>); “North Queensland”, 1♂ (<abbrev xmlns:xlink="http://www.w3.org/1999/xlink" content-type="institution" xlink:title="The Natural History Museum, formerly British Museum (Natural History), London, Great Britain" xlink:type="simple">BMNH</abbrev>); Agnes Water, 40 km E of Miriam Vale, 1♂, 04.01.1984, N. W. Rodd (<abbrev xmlns:xlink="http://www.w3.org/1999/xlink" content-type="institution" xlink:title="The Australian Museum, Sydney, Australia" xlink:type="simple">AMS</abbrev>), 1♀, 04.11.1984, N. W. Rodd (<abbrev xmlns:xlink="http://www.w3.org/1999/xlink" content-type="institution" xlink:title="The Australian Museum, Sydney, Australia" xlink:type="simple">AMS</abbrev>); Archer <named-content xmlns:xlink="http://www.w3.org/1999/xlink" content-type="ENVO:00000022" xlink:type="simple">River</named-content> crossing Coen Cape York Road, 1♂, 30.10.1974, M. S. Moulds (<abbrev xmlns:xlink="http://www.w3.org/1999/xlink" content-type="institution" xlink:title="The Australian Museum, Sydney, Australia" xlink:type="simple">AMS</abbrev>); Ball Bay near Cape Hillsborough, 1♀, 26.06.1985, N. W. Rodd (<abbrev xmlns:xlink="http://www.w3.org/1999/xlink" content-type="institution" xlink:title="The Australian Museum, Sydney, Australia" xlink:type="simple">AMS</abbrev>); Ball Bay near Mackay, 1♀, 09.10.1984, N. W. Rodd (<abbrev xmlns:xlink="http://www.w3.org/1999/xlink" content-type="institution" xlink:title="The Australian Museum, Sydney, Australia" xlink:type="simple">AMS</abbrev>); Bertie Creek, <named-content xmlns:xlink="http://www.w3.org/1999/xlink" content-type="dwc:verbatimCoordinates" xlink:type="simple">11°46'S, 142°36'E</named-content>, 1♀, 21.03.1992, S. F. McEvey (<abbrev xmlns:xlink="http://www.w3.org/1999/xlink" content-type="institution" xlink:title="The Australian Museum, Sydney, Australia" xlink:type="simple">AMS</abbrev>); Bloomfield, 1♀, 01.12.1980, T. M. Moulds (<abbrev xmlns:xlink="http://www.w3.org/1999/xlink" content-type="institution" xlink:title="The Australian Museum, Sydney, Australia" xlink:type="simple">AMS</abbrev>); Brisbane, 1♀, 2♂, 09.09.1953, F. G. T. Smith (<abbrev xmlns:xlink="http://www.w3.org/1999/xlink" content-type="institution" xlink:title="The Natural History Museum, formerly British Museum (Natural History), London, Great Britain" xlink:type="simple">BMNH</abbrev>); Byfield State Forest, 1♀, 31.12.1975, G. Daniels (<abbrev xmlns:xlink="http://www.w3.org/1999/xlink" content-type="institution" xlink:title="The Australian Museum, Sydney, Australia" xlink:type="simple">AMS</abbrev>); Cairns, 1♀, 09.-30.12.1962, E. C. Corbet (<abbrev xmlns:xlink="http://www.w3.org/1999/xlink" content-type="institution" xlink:title="The Natural History Museum, formerly British Museum (Natural History), London, Great Britain" xlink:type="simple">BMNH</abbrev>); Cape York, 1♂, 28.05.1991, N. W. Rodd (<abbrev xmlns:xlink="http://www.w3.org/1999/xlink" content-type="institution" xlink:title="The Australian Museum, Sydney, Australia" xlink:type="simple">AMS</abbrev>); Cape York <named-content xmlns:xlink="http://www.w3.org/1999/xlink" content-type="ENVO:00000305" xlink:type="simple">Peninsula</named-content>, Iron Range, 1♀, 20.05.1974, M. Walford-Huggins (<abbrev xmlns:xlink="http://www.w3.org/1999/xlink" content-type="institution" xlink:title="The Australian Museum, Sydney, Australia" xlink:type="simple">AMS</abbrev>); Claudie <named-content xmlns:xlink="http://www.w3.org/1999/xlink" content-type="ENVO:00000022" xlink:type="simple">River</named-content> near Mount Lamond, 1♀, 21.12.1971, D. K. McAlpine &amp; G. A. Holloway (<abbrev xmlns:xlink="http://www.w3.org/1999/xlink" content-type="institution" xlink:title="The Australian Museum, Sydney, Australia" xlink:type="simple">AMS</abbrev>); Middle Claudie <named-content xmlns:xlink="http://www.w3.org/1999/xlink" content-type="ENVO:00000022" xlink:type="simple">River</named-content>, Iron Range, 1♀, 23.09.1974, <!--PageBreak-->M. S. Moulds (<abbrev xmlns:xlink="http://www.w3.org/1999/xlink" content-type="institution" xlink:title="The Australian Museum, Sydney, Australia" xlink:type="simple">AMS</abbrev>), 1♂, 07.10.1974, G. Daniels (<abbrev xmlns:xlink="http://www.w3.org/1999/xlink" content-type="institution" xlink:title="The Australian Museum, Sydney, Australia" xlink:type="simple">AMS</abbrev>); Clermont, 1♂, K. K. Spence (<abbrev xmlns:xlink="http://www.w3.org/1999/xlink" content-type="institution" xlink:title="The Australian Museum, Sydney, Australia" xlink:type="simple">AMS</abbrev>); Clohesy <named-content xmlns:xlink="http://www.w3.org/1999/xlink" content-type="ENVO:00000022" xlink:type="simple">River</named-content>, Kuranda, 1♂, 09.11.1972, O. W. Richards (<abbrev xmlns:xlink="http://www.w3.org/1999/xlink" content-type="institution" xlink:title="The Natural History Museum, formerly British Museum (Natural History), London, Great Britain" xlink:type="simple">BMNH</abbrev>); near Dalga, <named-content xmlns:xlink="http://www.w3.org/1999/xlink" content-type="dwc:verbatimCoordinates" xlink:type="simple">24°31'39.1"S, 151°28'15.6"E</named-content>, 1♂, 13.04.2006, D. R. Britton &amp; J. R. Weiner (<abbrev xmlns:xlink="http://www.w3.org/1999/xlink" content-type="institution" xlink:title="The Australian Museum, Sydney, Australia" xlink:type="simple">AMS</abbrev>); Iron Range, 1♂, 16.10.1974, M. S. Moulds (<abbrev xmlns:xlink="http://www.w3.org/1999/xlink" content-type="institution" xlink:title="The Australian Museum, Sydney, Australia" xlink:type="simple">AMS</abbrev>), 1♂, 20.04.1975, M. S. Moulds (<abbrev xmlns:xlink="http://www.w3.org/1999/xlink" content-type="institution" xlink:title="The Australian Museum, Sydney, Australia" xlink:type="simple">AMS</abbrev>); Lizard Island, NNE of Cooktown, 1♂, 17.11.1974, M. S. &amp; B. J. Moulds (<abbrev xmlns:xlink="http://www.w3.org/1999/xlink" content-type="institution" xlink:title="The Australian Museum, Sydney, Australia" xlink:type="simple">AMS</abbrev>), 1♀, 18.11.1974, M. S. &amp; B. J. Moulds (<abbrev xmlns:xlink="http://www.w3.org/1999/xlink" content-type="institution" xlink:title="The Australian Museum, Sydney, Australia" xlink:type="simple">AMS</abbrev>); Mackay, 1♂, 1947, A. Marriage (<abbrev xmlns:xlink="http://www.w3.org/1999/xlink" content-type="institution" xlink:title="The Australian Museum, Sydney, Australia" xlink:type="simple">AMS</abbrev>); Moore Park, Bundaberg, 1♀, 20.04.1973 (<abbrev xmlns:xlink="http://www.w3.org/1999/xlink" content-type="institution" xlink:title="The Australian Museum, Sydney, Australia" xlink:type="simple">AMS</abbrev>); Murray Island, 1♀, Aug-Oct 1907, Hedley &amp; McCullock (<abbrev xmlns:xlink="http://www.w3.org/1999/xlink" content-type="institution" xlink:title="The Australian Museum, Sydney, Australia" xlink:type="simple">AMS</abbrev>); 11 km from Portland Roads on Iron Range Road, 1♀, 21.09.1974, M. S. Moulds (<abbrev xmlns:xlink="http://www.w3.org/1999/xlink" content-type="institution" xlink:title="The Australian Museum, Sydney, Australia" xlink:type="simple">AMS</abbrev>); Proserpine, 1♀, 08.12.1971, D. K. McAlpine &amp; G. A. Holloway (<abbrev xmlns:xlink="http://www.w3.org/1999/xlink" content-type="institution" xlink:title="The Australian Museum, Sydney, Australia" xlink:type="simple">AMS</abbrev>); Redlynch, 1♂, Dec 38, R. F. Sternitzky (<abbrev xmlns:xlink="http://www.w3.org/1999/xlink" content-type="institution" xlink:title="The Natural History Museum, formerly British Museum (Natural History), London, Great Britain" xlink:type="simple">BMNH</abbrev>); Walsh <named-content xmlns:xlink="http://www.w3.org/1999/xlink" content-type="ENVO:00000022" xlink:type="simple">River</named-content>, Kuranda, 1♂, 14.11.1972, O. W. Richards (<abbrev xmlns:xlink="http://www.w3.org/1999/xlink" content-type="institution" xlink:title="The Natural History Museum, formerly British Museum (Natural History), London, Great Britain" xlink:type="simple">BMNH</abbrev>); Wondecla near Herberton, 1♂, 06.01.1990, M. S. &amp; B. J. Moulds (<abbrev xmlns:xlink="http://www.w3.org/1999/xlink" content-type="institution" xlink:title="The Australian Museum, Sydney, Australia" xlink:type="simple">AMS</abbrev>); Woodgate, 35 km E of Childers, 1♀, 06.11.1984, N. W. Rodd (<abbrev xmlns:xlink="http://www.w3.org/1999/xlink" content-type="institution" xlink:title="The Australian Museum, Sydney, Australia" xlink:type="simple">AMS</abbrev>); Yeppoon, 3♀, 17.11.1978, <!--PageBreak-->R. Eastwood (<abbrev xmlns:xlink="http://www.w3.org/1999/xlink" content-type="institution" xlink:title="The Australian Museum, Sydney, Australia" xlink:type="simple">AMS</abbrev>); <bold><abbrev xmlns:xlink="http://www.w3.org/1999/xlink" xlink:title="South Australia" xlink:type="simple">SA</abbrev>:</bold> Adelaide, 1♀, 20.05.1898 (<named-content xmlns:xlink="http://www.w3.org/1999/xlink" content-type="dwc:institutional_code" xlink:type="simple">ZMB</named-content>). <bold>INDONESIA:</bold> <bold>Maluku Province:</bold> Ambon Island, 1♂ (<named-content xmlns:xlink="http://www.w3.org/1999/xlink" content-type="dwc:institutional_code" xlink:type="simple">ZMB</named-content>); Jilo, Seram Island, 1♂, 1884, C. Rubbe (<named-content xmlns:xlink="http://www.w3.org/1999/xlink" content-type="dwc:institutional_code" xlink:type="simple">ZMB</named-content>); <bold>North Maluku Province:</bold> Sanana Island, 1♂, Doherty (<named-content xmlns:xlink="http://www.w3.org/1999/xlink" content-type="dwc:institutional_code" xlink:type="simple">ZMB</named-content>); <bold>Papua:</bold> 30 km S Nabire, 1♀, 26.07.1998, Balke (<named-content xmlns:xlink="http://www.w3.org/1999/xlink" content-type="dwc:institutional_code" xlink:type="simple">NHMW</named-content>); Yerelua, 2♀, 26.07.1998, Balke &amp; Konyorah (<named-content xmlns:xlink="http://www.w3.org/1999/xlink" content-type="dwc:institutional_code" xlink:type="simple">NHMW</named-content>); <bold>West Papua Province:</bold> Wondiwoi Mountains, Wasior, 1♂, 01.07.1926, E. Mayr (<named-content xmlns:xlink="http://www.w3.org/1999/xlink" content-type="dwc:institutional_code" xlink:type="simple">ZMB</named-content>), 1♀, 01.07.1928, E. Mayr (<named-content xmlns:xlink="http://www.w3.org/1999/xlink" content-type="dwc:institutional_code" xlink:type="simple">ZMB</named-content>). <bold>PAPUA NEW GUINEA:</bold> <bold>[province unknown]:</bold> [no specific locality], 1♀, 1896, Biró (<named-content xmlns:xlink="http://www.w3.org/1999/xlink" content-type="dwc:institutional_code" xlink:type="simple">ZMB</named-content>), 1♂, 29.06.1899, Ramu Expedition (<named-content xmlns:xlink="http://www.w3.org/1999/xlink" content-type="dwc:institutional_code" xlink:type="simple">ZMB</named-content>), 1♀, 1♂, Ramu Expedition (<named-content xmlns:xlink="http://www.w3.org/1999/xlink" content-type="dwc:institutional_code" xlink:type="simple">ZMB</named-content>); <bold>East New Britain Province:</bold> Mutupit, 10 km W Warangoi, <named-content xmlns:xlink="http://www.w3.org/1999/xlink" content-type="dwc:verbatimCoordinates" xlink:type="simple">4°29'S, 152°07'E</named-content>, 2♂, 06.06.2003, T. Osten (<named-content xmlns:xlink="http://www.w3.org/1999/xlink" content-type="dwc:institutional_code" xlink:type="simple">ZMB</named-content>); “Queen Emmas Bath”, 5 km W Kokopo, <named-content xmlns:xlink="http://www.w3.org/1999/xlink" content-type="dwc:verbatimCoordinates" xlink:type="simple">4°28'S, 152°19'E</named-content>, 1♂, 09.-10.06.2003, T. Osten (<named-content xmlns:xlink="http://www.w3.org/1999/xlink" content-type="dwc:institutional_code" xlink:type="simple">ZMB</named-content>); Rabaul, 1♂, May 1902, H. Schoede (<named-content xmlns:xlink="http://www.w3.org/1999/xlink" content-type="dwc:institutional_code" xlink:type="simple">ZMB</named-content>), 1♀, 2♂, May 1905, H. Schoede (<named-content xmlns:xlink="http://www.w3.org/1999/xlink" content-type="dwc:institutional_code" xlink:type="simple">ZMB</named-content>); Ralum, 1♂, 14.05.1886, F. Dahl (<named-content xmlns:xlink="http://www.w3.org/1999/xlink" content-type="dwc:institutional_code" xlink:type="simple">ZMB</named-content>), 3♀, 2♂, 14.05.1896, F. Dahl (<named-content xmlns:xlink="http://www.w3.org/1999/xlink" content-type="dwc:institutional_code" xlink:type="simple">ZMB</named-content>), 2♀, 5♂, 1896-1897, F. Dahl (<named-content xmlns:xlink="http://www.w3.org/1999/xlink" content-type="dwc:institutional_code" xlink:type="simple">ZMB</named-content>), 1♀, 23.05.1891, F. Dahl (<named-content xmlns:xlink="http://www.w3.org/1999/xlink" content-type="dwc:institutional_code" xlink:type="simple">ZMB</named-content>), 1♀, 1♂, F. Dahl (<named-content xmlns:xlink="http://www.w3.org/1999/xlink" content-type="dwc:institutional_code" xlink:type="simple">ZMB</named-content>); Vudanplata, 15 km W Keravat, <named-content xmlns:xlink="http://www.w3.org/1999/xlink" content-type="dwc:verbatimCoordinates" xlink:type="simple">4°12'S, 152°00'E</named-content>, 1♀, 05.-13.06.2003, T. Osten (<named-content xmlns:xlink="http://www.w3.org/1999/xlink" content-type="dwc:institutional_code" xlink:type="simple">ZMB</named-content>); Vunabaur, 30 km S Kokopo, <named-content xmlns:xlink="http://www.w3.org/1999/xlink" content-type="dwc:verbatimCoordinates" xlink:type="simple">4°28'S, 152°19'E</named-content>, 4♂, 07.-12.06.2003, T. Osten (<named-content xmlns:xlink="http://www.w3.org/1999/xlink" content-type="dwc:institutional_code" xlink:type="simple">ZMB</named-content>); <bold>Maluku Province:</bold> around Tehoru, Seram Island, 1♀, 23.02.1989, Schillhammer (<named-content xmlns:xlink="http://www.w3.org/1999/xlink" content-type="dwc:institutional_code" xlink:type="simple">ZMB</named-content>); <bold>Morobe Province:</bold> Finschhafen, 1♂, 1910, Hertle (<named-content xmlns:xlink="http://www.w3.org/1999/xlink" content-type="dwc:institutional_code" xlink:type="simple">ZMB</named-content>); Sialum, 2♀, Nov-Dec 1909, Neuhauss (<named-content xmlns:xlink="http://www.w3.org/1999/xlink" content-type="dwc:institutional_code" xlink:type="simple">ZMB</named-content>); <bold>Oro Province:</bold> Mount Lamington, 1♂, 1927, C. T. McNamara (<abbrev xmlns:xlink="http://www.w3.org/1999/xlink" content-type="institution" xlink:title="The Australian Museum, Sydney, Australia" xlink:type="simple">AMS</abbrev>), 1♂, 01.07.1927, C. T. McNamara (<abbrev xmlns:xlink="http://www.w3.org/1999/xlink" content-type="institution" xlink:title="The Australian Museum, Sydney, Australia" xlink:type="simple">AMS</abbrev>); <bold>West New Britain Province:</bold> 5 km E Kimbe, <named-content xmlns:xlink="http://www.w3.org/1999/xlink" content-type="dwc:verbatimCoordinates" xlink:type="simple">5°32'S, 150°10'E</named-content>, 2♀, 1♂, 18.-27.06.2003, T. Osten (<named-content xmlns:xlink="http://www.w3.org/1999/xlink" content-type="dwc:institutional_code" xlink:type="simple">ZMB</named-content>), Lamavoro, 10 km S Hoskins, <named-content xmlns:xlink="http://www.w3.org/1999/xlink" content-type="dwc:verbatimCoordinates" xlink:type="simple">5°28'S, 150°26'E</named-content>, 1♂, 21.06.2003, T. Osten (<named-content xmlns:xlink="http://www.w3.org/1999/xlink" content-type="dwc:institutional_code" xlink:type="simple">ZMB</named-content>), Makasili, 20 km E Hoskins, <named-content xmlns:xlink="http://www.w3.org/1999/xlink" content-type="dwc:verbatimCoordinates" xlink:type="simple">5°28'S, 150°26'E</named-content>, 1♂, 19.-24.06.2003, T. Osten (<named-content xmlns:xlink="http://www.w3.org/1999/xlink" content-type="dwc:institutional_code" xlink:type="simple">ZMB</named-content>), Namundo Mill, 20 km W Kimbe, <named-content xmlns:xlink="http://www.w3.org/1999/xlink" content-type="dwc:verbatimCoordinates" xlink:type="simple">5°30'S, 150°00'E</named-content>, 1♀, 22.-25.06.2003, T. Osten (<named-content xmlns:xlink="http://www.w3.org/1999/xlink" content-type="dwc:institutional_code" xlink:type="simple">ZMB</named-content>);3 km S Mosa, <named-content xmlns:xlink="http://www.w3.org/1999/xlink" content-type="dwc:verbatimCoordinates" xlink:type="simple">5°38'S, 150°14'E</named-content>, 1♀, 17.-20.06.2003, T. Osten (<named-content xmlns:xlink="http://www.w3.org/1999/xlink" content-type="dwc:institutional_code" xlink:type="simple">ZMB</named-content>). <bold>SOLOMON <named-content xmlns:xlink="http://www.w3.org/1999/xlink" content-type="ENVO:00000098" xlink:type="simple">ISLANDS</named-content>:</bold> <bold>Guadalcanal:</bold> Lavoro Plantation, 1♂, 1925, C. E. Hart (<abbrev xmlns:xlink="http://www.w3.org/1999/xlink" content-type="institution" xlink:title="The Australian Museum, Sydney, Australia" xlink:type="simple">AMS</abbrev>), 1♂, 07.11.1923, C. E. Hart (<abbrev xmlns:xlink="http://www.w3.org/1999/xlink" content-type="institution" xlink:title="The Australian Museum, Sydney, Australia" xlink:type="simple">AMS</abbrev>), 1♂, 1926–1927, C. E. Hart (<abbrev xmlns:xlink="http://www.w3.org/1999/xlink" content-type="institution" xlink:title="The Australian Museum, Sydney, Australia" xlink:type="simple">AMS</abbrev>); <bold>Western Province:</bold> Gizo, 1♀, 01.01.1974, N. L. H. Krauss (<abbrev xmlns:xlink="http://www.w3.org/1999/xlink" content-type="institution" xlink:title="The Natural History Museum, formerly British Museum (Natural History), London, Great Britain" xlink:type="simple">BMNH</abbrev>).</p><p>The collecting localities are shown in Fig. <xref ref-type="fig" rid="F40">40C</xref>.</p></tp:treatment-sec><tp:treatment-sec sec-type="Diagnosis"><title>Diagnosis.</title><p>Males of <italic><tp:taxon-name><tp:taxon-name-part taxon-name-part-type="genus">Sphex</tp:taxon-name-part> <tp:taxon-name-part taxon-name-part-type="species">cognatus</tp:taxon-name-part></tp:taxon-name></italic> differ from all other Australian <italic><tp:taxon-name><tp:taxon-name-part taxon-name-part-type="genus">Sphex</tp:taxon-name-part></tp:taxon-name></italic> in combining the following features: two lobes emerge from the center of the free clypeal margin, the entire clypeus is densely covered with pubescence, and the pubescence on the propodeum conceals the sculpture. Females are distinguished from those of similar species by the same characters and additionally in having hyaline wings that are at least partially yellow tinged. By contrast, <italic><tp:taxon-name><tp:taxon-name-part taxon-name-part-type="genus">Sphex</tp:taxon-name-part> <tp:taxon-name-part taxon-name-part-type="species">ahasverus</tp:taxon-name-part></tp:taxon-name></italic> possesses uniformly darkened wings, and the females of <italic><tp:taxon-name><tp:taxon-name-part taxon-name-part-type="genus">Sphex</tp:taxon-name-part> <tp:taxon-name-part taxon-name-part-type="species">argentatissimus</tp:taxon-name-part></tp:taxon-name></italic> have no hint of yellow on their wings. Also, the similar <italic><tp:taxon-name><tp:taxon-name-part taxon-name-part-type="genus">Sphex</tp:taxon-name-part> <tp:taxon-name-part taxon-name-part-type="species">vestitus</tp:taxon-name-part></tp:taxon-name></italic> has a longitudinal impression with slightly raised borders on the posterior half of its scutum, whereas <italic><tp:taxon-name><tp:taxon-name-part taxon-name-part-type="genus">Sphex</tp:taxon-name-part> <tp:taxon-name-part taxon-name-part-type="species">cognatus</tp:taxon-name-part></tp:taxon-name></italic> has an even scutum.</p></tp:treatment-sec><tp:treatment-sec sec-type="Description"><title>Description.</title><p>Body length 21.8–27.6 mm. Body black. Forewing with rather distinct, hindwing with fainter fuscous band at apex. Free clypeal margin medially with two lobes, distance between them less than 1/8 length of flagellomere II. Appressed pubescence and erect setae on clypeus and frons golden. Clypeus entirely pubescent. Distance between hind-<named-content xmlns:xlink="http://www.w3.org/1999/xlink" content-type="BTO:0001758" xlink:type="simple">ocelli</named-content> 1.1× their shortest distance to <named-content xmlns:xlink="http://www.w3.org/1999/xlink" content-type="BTO:0001921" xlink:type="simple">compound eyes</named-content>. Pubes<!--PageBreak-->cence on collar and scutum golden, the latter with denser, brighter pubescence laterally. <named-content xmlns:xlink="http://www.w3.org/1999/xlink" content-type="BTO:0001223" xlink:type="simple">Scutellum</named-content> markedly convex. Propodeal enclosure with dense appressed and more sparse, erect, either golden or silvery pubescence, sculpture almost completely concealed. Length of <named-content xmlns:xlink="http://www.w3.org/1999/xlink" content-type="BTO:0001041" xlink:type="simple">petiole</named-content> 1.6× length of flagellomere II. Tomentum quite dense on metasomal tergum I and II, but very short.</p><p><italic>Female</italic>: Fore- and hindwing membrane yellowish, sometimes only inconspicuously. Wing veins brown, sometimes partially orange. Lobes on free clypeal margin in same plane as clypeal surface. Forebasitarsal rake with 8–10 long spines. <named-content xmlns:xlink="http://www.w3.org/1999/xlink" content-type="BTO:0001223" xlink:type="simple">Scutellum</named-content> without impression.</p><p><italic>Male</italic>: Forewing membrane hyaline or with slight yellow tinge, hindwing membrane hyaline. Wing veins brown. Lobes on free clypeal margin emerge slightly posteriorly of clypeal surface. <named-content xmlns:xlink="http://www.w3.org/1999/xlink" content-type="BTO:0001223" xlink:type="simple">Scutellum</named-content> with shallow medial impression. Metasomal tergum V with few, tergum VI with considerable number of silvery-golden <named-content xmlns:xlink="http://www.w3.org/1999/xlink" content-type="BTO:0004212" xlink:type="simple">bristles</named-content>. Metasomal <named-content xmlns:xlink="http://www.w3.org/1999/xlink" content-type="BTO:0001302" xlink:type="simple">sterna</named-content> IV–VIII each with increasingly dense brown pubescence apically. Apical margin of metasomal <named-content xmlns:xlink="http://www.w3.org/1999/xlink" content-type="BTO:0001302" xlink:type="simple">sternum</named-content> VIII arcuate, its lateral margin concave.</p><fig id="F31" position="float" orientation="portrait"><label>Figure 31.</label><caption><p>Habitus of <italic><tp:taxon-name><tp:taxon-name-part taxon-name-part-type="genus">Sphex</tp:taxon-name-part> <tp:taxon-name-part taxon-name-part-type="species">cognatus</tp:taxon-name-part></tp:taxon-name></italic>, ♂.</p></caption><graphic xmlns:xlink="http://www.w3.org/1999/xlink" xlink:href="zookeys-521-001-g031.jpg" position="float" orientation="portrait" xlink:type="simple" id="oo_57306.jpg"/></fig></tp:treatment-sec><tp:treatment-sec sec-type="type material"><title>Notes on type material.</title><p>The types of <italic><tp:taxon-name><tp:taxon-name-part taxon-name-part-type="genus">Sphex</tp:taxon-name-part> <tp:taxon-name-part taxon-name-part-type="species">cognatus</tp:taxon-name-part></tp:taxon-name></italic> and its synonyms were not examined, because the character combination in the redescription of the type of its synonym <italic><tp:taxon-name><tp:taxon-name-part taxon-name-part-type="genus">Sphex</tp:taxon-name-part> <tp:taxon-name-part taxon-name-part-type="species">formosus</tp:taxon-name-part></tp:taxon-name></italic> F. Smith, 1856 by <xref ref-type="bibr" rid="B23">Kohl (1890)</xref> (black body, golden pubescence on face and propodeum, convex <named-content xmlns:xlink="http://www.w3.org/1999/xlink" content-type="BTO:0001223" xlink:type="simple">scutellum</named-content>, wing membrane sometimes yellowish), which was synonymized with <italic><tp:taxon-name><tp:taxon-name-part taxon-name-part-type="genus">Sphex</tp:taxon-name-part> <tp:taxon-name-part taxon-name-part-type="species">cognatus</tp:taxon-name-part></tp:taxon-name></italic> by <xref ref-type="bibr" rid="B36">Turner (1910)</xref>, is sufficient to unambiguously identify this species.</p></tp:treatment-sec><tp:treatment-sec><!--Section generated to contain objects referenced in tp:taxon-treatment.--><fig id="F40" position="float" orientation="portrait"><label>Figure 40.</label><caption><p><italic><tp:taxon-name><tp:taxon-name-part taxon-name-part-type="genus">Sphex</tp:taxon-name-part> <tp:taxon-name-part taxon-name-part-type="species">semifossulatus</tp:taxon-name-part></tp:taxon-name></italic>. <bold>A</bold> ♂, habitus <bold>B</bold> ♂, frontal view of clypeus <bold>C</bold> collecting localities, those of <italic><tp:taxon-name><tp:taxon-name-part taxon-name-part-type="genus">Sphex</tp:taxon-name-part> <tp:taxon-name-part taxon-name-part-type="species">cognatus</tp:taxon-name-part></tp:taxon-name></italic> and <italic><tp:taxon-name><tp:taxon-name-part taxon-name-part-type="genus">Sphex</tp:taxon-name-part> <tp:taxon-name-part taxon-name-part-type="species">latilobus</tp:taxon-name-part></tp:taxon-name></italic> are also shown.</p></caption><graphic xmlns:xlink="http://www.w3.org/1999/xlink" xlink:href="zookeys-521-001-g040.jpg" position="float" orientation="portrait" xlink:type="simple" id="oo_57315.jpg"/></fig></tp:treatment-sec><ref-list><ref id="B35"><mixed-citation xmlns:xlink="http://www.w3.org/1999/xlink" xlink:type="simple"><person-group><name name-style="western"><surname>Turner</surname><given-names>RE</given-names></name></person-group> (<year>1910</year>) <article-title>Additions to our knowledge of the <named-content content-type="ENVO:00000572" xlink:type="simple">fossorial</named-content> wasps of Anstmlia.</article-title> <source>Proceedings of the Zoological Society of London</source> <volume>80</volume>(<issue>1</issue>): <fpage>253</fpage>–<lpage>355</lpage>. doi: <ext-link xlink:type="simple" ext-link-type="doi" xlink:href="10.1111/j.1096-3642.1910.tb01895.x">10.1111/j.1096-3642.1910.tb01895.x</ext-link> </mixed-citation></ref><ref id="B23"><mixed-citation xmlns:xlink="http://www.w3.org/1999/xlink" xlink:type="simple"><person-group><name name-style="western"><surname>Kohl</surname><given-names>FF</given-names></name></person-group> (<year>1890</year>) <article-title>Die Hymenopterengruppe der Sphecinen. I. Monographie der natürlichen Gattung Sphex Linné (sens. lat.). (II. Abtheilung).</article-title> <source>Annalen des Naturhistorischen Museums in Wien</source>, <fpage>317</fpage>–<lpage>462</lpage>. </mixed-citation></ref><ref id="B36"><mixed-citation xmlns:xlink="http://www.w3.org/1999/xlink" xlink:type="simple"><person-group><name name-style="western"><surname>Turner</surname><given-names>RE</given-names></name></person-group> (<year>1910</year>) <article-title>XIV – New <named-content content-type="ENVO:00000572" xlink:type="simple">fossorial</named-content> <tp:taxon-name><tp:taxon-name-part taxon-name-part-type="order">Hymenoptera</tp:taxon-name-part></tp:taxon-name> from Australia.</article-title> <source>Transactions of the Royal Entomological Society of London</source> <volume>58</volume>(<issue>4</issue>): <fpage>407</fpage>–<lpage>429</lpage>. doi: <ext-link xlink:type="simple" ext-link-type="doi" xlink:href="10.1111/j.1365-2311.1910.tb01178.x">10.1111/j.1365-2311.1910.tb01178.x</ext-link> </mixed-citation></ref></ref-list></tp:taxon-treatment>
