# Supplementary material for: A revision of the Australian digger wasps in the genus Sphex (Hymenoptera, Sphecidae)
Source: Zookeys. 2015 Sep 17;(521):1–104. doi: 10.3897/zookeys.521.5995 (PMC4591716; doi:10.3897/zookeys.521.5995)
Supplement: XML Treatment for Sphex jucundus [file zookeys.521.5995-treatment30.xml]

<!DOCTYPE tp:taxon-treatment
  PUBLIC "-//TaxonX//DTD Taxonomic Treatment Publishing DTD v0 20100105//EN" "tax-treatment-NSO.dtd">
<tp:taxon-treatment xmlns:tp="http://www.plazi.org/taxpub"><tp:treatment-meta><kwd-group><label>Taxon classification</label><kwd><named-content content-type="kingdom">Animalia</named-content></kwd><kwd><named-content content-type="order">Hymenoptera</named-content></kwd><kwd><named-content content-type="family">Sphecidae</named-content></kwd></kwd-group><mixed-citation publication-type="journal"><person-group><name><surname>Dörfel</surname><given-names>Thorleif H.</given-names></name><name><surname>Ohl</surname><given-names>Michael</given-names></name></person-group><article-title>A revision of the Australian digger wasps in the genus <italic><tp:taxon-name><tp:taxon-name-part taxon-name-part-type="genus">Sphex</tp:taxon-name-part></tp:taxon-name></italic> (<tp:taxon-name><tp:taxon-name-part taxon-name-part-type="order">Hymenoptera</tp:taxon-name-part></tp:taxon-name>, <tp:taxon-name><tp:taxon-name-part taxon-name-part-type="family">Sphecidae</tp:taxon-name-part></tp:taxon-name>)</article-title><source>Zookeys</source><day>17</day><month>9</month><year>2015</year><volume>2015</volume><issue>521</issue><fpage>1</fpage><lpage>104</lpage><pub-id pub-id-type="doi">10.3897/zookeys.521.5995</pub-id></mixed-citation></tp:treatment-meta><tp:nomenclature><tp:taxon-name>
                            <tp:taxon-name-part taxon-name-part-type="genus">Sphex</tp:taxon-name-part>
                            <tp:taxon-name-part taxon-name-part-type="species">jucundus</tp:taxon-name-part>
                            <object-id xmlns:xlink="http://www.w3.org/1999/xlink" content-type="zoobank" xlink:type="simple">http://zoobank.org/9BA8B6CF-6341-4799-91B4-23A7E013E82F</object-id></tp:taxon-name><tp:taxon-status xmlns:xlink="http://www.w3.org/1999/xlink" xlink:type="simple">sp. n.</tp:taxon-status></tp:nomenclature><tp:treatment-sec sec-type="material"><title>Material examined.</title><p><italic>Holotype</italic>. ♂, <bold>AUSTRALIA:</bold> <bold><abbrev xmlns:xlink="http://www.w3.org/1999/xlink" xlink:title="Western Australia" xlink:type="simple">WA</abbrev>:</bold> 6 km N of Winning HS, <named-content xmlns:xlink="http://www.w3.org/1999/xlink" content-type="dwc:verbatimCoordinates" xlink:type="simple">23°06'S, 114°33'E</named-content>, 30.03.1971, E. F. Riek (<named-content xmlns:xlink="http://www.w3.org/1999/xlink" content-type="dwc:institutional_code" xlink:type="simple">ANIC</named-content>). <italic>Paratypes</italic>. <bold>[COUNTRY UNKNOWN]:</bold> <bold>[state unknown]:</bold> [no specific locality], 1♀ (<named-content xmlns:xlink="http://www.w3.org/1999/xlink" content-type="dwc:institutional_code" xlink:type="simple">ZMB</named-content>). <bold>AUSTRALIA:</bold> <bold><abbrev xmlns:xlink="http://www.w3.org/1999/xlink" xlink:title="New South Wales" xlink:type="simple">NSW</abbrev>:</bold> Bourke, 1♀, 03.01.1954, K. M. Moore (<abbrev xmlns:xlink="http://www.w3.org/1999/xlink" content-type="institution" xlink:title="The Australian Museum, Sydney, Australia" xlink:type="simple">AMS</abbrev>); Broken Hill, 1♂, 09.03.2001, M. Ohl (<named-content xmlns:xlink="http://www.w3.org/1999/xlink" content-type="dwc:institutional_code" xlink:type="simple">ZMB</named-content>); 10 km N of Broken Hill, 2♀, 3♂, 11.03.2001, M. Ohl (<named-content xmlns:xlink="http://www.w3.org/1999/xlink" content-type="dwc:institutional_code" xlink:type="simple">ZMB</named-content>), 4♀, 10♂, 12.03.2001, M. Ohl (<named-content xmlns:xlink="http://www.w3.org/1999/xlink" content-type="dwc:institutional_code" xlink:type="simple">ZMB</named-content>), 1♀, 1♂, 13.03.2001, M. Ohl (<named-content xmlns:xlink="http://www.w3.org/1999/xlink" content-type="dwc:institutional_code" xlink:type="simple">ZMB</named-content>); <bold><abbrev xmlns:xlink="http://www.w3.org/1999/xlink" xlink:title="Northern Territory" xlink:type="simple">NT</abbrev>:</bold> Alexandria, Nicholson, 2♂, W. Stalker (<abbrev xmlns:xlink="http://www.w3.org/1999/xlink" content-type="institution" xlink:title="The Natural History Museum, formerly British Museum (Natural History), London, Great Britain" xlink:type="simple">BMNH</abbrev>); Port Darwin, 1♀, 01.02.1902 (<abbrev xmlns:xlink="http://www.w3.org/1999/xlink" content-type="institution" xlink:title="The Natural History Museum, formerly British Museum (Natural History), London, Great Britain" xlink:type="simple">BMNH</abbrev>), 2♂ (<abbrev xmlns:xlink="http://www.w3.org/1999/xlink" content-type="institution" xlink:title="The Natural History Museum, formerly British Museum (Natural History), London, Great Britain" xlink:type="simple">BMNH</abbrev>); <bold><abbrev xmlns:xlink="http://www.w3.org/1999/xlink" xlink:title="Queensland" xlink:type="simple">QLD</abbrev>:</bold> Camooweal, 1♂, 18.05.1972, G. B. &amp; S. R. Monteith (<named-content xmlns:xlink="http://www.w3.org/1999/xlink" content-type="dwc:institutional_code" xlink:type="simple">ANIC</named-content>); 45 km S of Collinsville, 1♀, 16.01.1987, M. S. &amp; B. J. Moulds (<abbrev xmlns:xlink="http://www.w3.org/1999/xlink" content-type="institution" xlink:title="The Australian Museum, Sydney, Australia" xlink:type="simple">AMS</abbrev>); Westwood, 1♀, 25.11.1923, A. N. Burns (<named-content xmlns:xlink="http://www.w3.org/1999/xlink" content-type="dwc:institutional_code" xlink:type="simple">ANIC</named-content>); <bold><abbrev xmlns:xlink="http://www.w3.org/1999/xlink" xlink:title="South Australia" xlink:type="simple">SA</abbrev>:</bold> Adelaide, 1♂ (<named-content xmlns:xlink="http://www.w3.org/1999/xlink" content-type="dwc:institutional_code" xlink:type="simple">ZMB</named-content>); Clements Gap Conservation Park, <named-content xmlns:xlink="http://www.w3.org/1999/xlink" content-type="dwc:verbatimCoordinates" xlink:type="simple">33°28.7'S, 138°03.9'E</named-content>, 2♂, 18.12.2010, V. Ahrens &amp; W. J. Pulawski (<named-content xmlns:xlink="http://www.w3.org/1999/xlink" content-type="dwc:institutional_code" xlink:type="simple">CAS</named-content>); Cocata Conservation Park, <named-content xmlns:xlink="http://www.w3.org/1999/xlink" content-type="dwc:verbatimCoordinates" xlink:type="simple">33°17.0'S, 135°19.7'E</named-content>, 1♂, 03.01.2011, V. Ahrens &amp; W. J. Pulawski (<named-content xmlns:xlink="http://www.w3.org/1999/xlink" content-type="dwc:institutional_code" xlink:type="simple">CAS</named-content>); 55 km ESE of Kimba, on Kimba/Iron <named-content xmlns:xlink="http://www.w3.org/1999/xlink" content-type="ENVO:00000477" xlink:type="simple">Knob</named-content> road, 1♂, 12.12.1995, M. S. &amp; B. J. Moulds &amp; K. A. Kopestonsky (<abbrev xmlns:xlink="http://www.w3.org/1999/xlink" content-type="institution" xlink:title="The Australian Museum, Sydney, Australia" xlink:type="simple">AMS</abbrev>); <named-content xmlns:xlink="http://www.w3.org/1999/xlink" content-type="ENVO:00000020" xlink:type="simple">Lake</named-content> Gilles Conservation Park, 1♀, 01.02.1995, L. Packer, M. Schwarz, P. Hurst, Y. Pamula (<named-content xmlns:xlink="http://www.w3.org/1999/xlink" content-type="dwc:institutional_code" xlink:type="simple">ZMB</named-content>); <bold><abbrev xmlns:xlink="http://www.w3.org/1999/xlink" xlink:title="Western Australia" xlink:type="simple">WA</abbrev>:</bold> Bullsbrook, 1♂, 13.02.1966, O. W. Richards (<abbrev xmlns:xlink="http://www.w3.org/1999/xlink" content-type="institution" xlink:title="The Natural History Museum, formerly British Museum (Natural History), London, Great Britain" xlink:type="simple">BMNH</abbrev>); Bunbury, 2♂, 03.01.1957, A. Snell (<abbrev xmlns:xlink="http://www.w3.org/1999/xlink" content-type="institution" xlink:title="The Australian Museum, Sydney, Australia" xlink:type="simple">AMS</abbrev>), 1♂, 01.01.1961, A. Snell (<abbrev xmlns:xlink="http://www.w3.org/1999/xlink" content-type="institution" xlink:title="The Australian Museum, Sydney, Australia" xlink:type="simple">AMS</abbrev>); Deep <!--PageBreak-->Dene, Karridale, 1♂, 19.01.1965, L. M. O’Halloran (<named-content xmlns:xlink="http://www.w3.org/1999/xlink" content-type="dwc:institutional_code" xlink:type="simple">ANIC</named-content>); Kalamunda, 1♀, 09.–28.02.1914, R. E. Turner (<abbrev xmlns:xlink="http://www.w3.org/1999/xlink" content-type="institution" xlink:title="The Natural History Museum, formerly British Museum (Natural History), London, Great Britain" xlink:type="simple">BMNH</abbrev>), 1♀, 14.03.–14.04.1914, R. E. Turner (<abbrev xmlns:xlink="http://www.w3.org/1999/xlink" content-type="institution" xlink:title="The Natural History Museum, formerly British Museum (Natural History), London, Great Britain" xlink:type="simple">BMNH</abbrev>); 40 km SE Kalbarri, <named-content xmlns:xlink="http://www.w3.org/1999/xlink" content-type="dwc:verbatimCoordinates" xlink:type="simple">27°50.9'S, 114°28.5'E</named-content>, 1♀, 05.11.2008, V. Ahrens &amp; W. J. Pulawski (<named-content xmlns:xlink="http://www.w3.org/1999/xlink" content-type="dwc:institutional_code" xlink:type="simple">CAS</named-content>); Marloo Station, 1♀, 01.01.1935, Gebr. Goerling (<named-content xmlns:xlink="http://www.w3.org/1999/xlink" content-type="dwc:institutional_code" xlink:type="simple">ZMB</named-content>), 1♀, 1♂, 01.02.1935, Gebr. Goerling (<named-content xmlns:xlink="http://www.w3.org/1999/xlink" content-type="dwc:institutional_code" xlink:type="simple">ZMB</named-content>), 1♀, 01.01.1936, A. Goerling (<named-content xmlns:xlink="http://www.w3.org/1999/xlink" content-type="dwc:institutional_code" xlink:type="simple">ZMB</named-content>), 1♀, Dec 34, Gebr. Goerling (<named-content xmlns:xlink="http://www.w3.org/1999/xlink" content-type="dwc:institutional_code" xlink:type="simple">ZMB</named-content>); Meekatharra, 1♂, 18.01.1961, A. Snell (<abbrev xmlns:xlink="http://www.w3.org/1999/xlink" content-type="institution" xlink:title="The Australian Museum, Sydney, Australia" xlink:type="simple">AMS</abbrev>); 55 km S of Newman, 1♀, 1♂, 08.04.1971, E. F. Riek (<named-content xmlns:xlink="http://www.w3.org/1999/xlink" content-type="dwc:institutional_code" xlink:type="simple">ANIC</named-content>); Perth, 1♂, 10.–18.02.1936, R. E. Turner (<abbrev xmlns:xlink="http://www.w3.org/1999/xlink" content-type="institution" xlink:title="The Natural History Museum, formerly British Museum (Natural History), London, Great Britain" xlink:type="simple">BMNH</abbrev>); S of Perth, 1♀, 12.01.1905, H. M. Giles (<abbrev xmlns:xlink="http://www.w3.org/1999/xlink" content-type="institution" xlink:title="The Natural History Museum, formerly British Museum (Natural History), London, Great Britain" xlink:type="simple">BMNH</abbrev>), Serpentine Falls, Darling Ranges, 1♀, 20.01.1971, G. A. Holloway (<abbrev xmlns:xlink="http://www.w3.org/1999/xlink" content-type="institution" xlink:title="The Australian Museum, Sydney, Australia" xlink:type="simple">AMS</abbrev>); Shire of Shark Bay, Francois Peron <named-content xmlns:xlink="http://www.w3.org/1999/xlink" content-type="ENVO:00000367" xlink:type="simple">National Park</named-content>, <named-content xmlns:xlink="http://www.w3.org/1999/xlink" content-type="dwc:verbatimCoordinates" xlink:type="simple">25.906233°, 113.526010°</named-content>, 1♀, 12.01.2010, L. Breitkreuz (<named-content xmlns:xlink="http://www.w3.org/1999/xlink" content-type="dwc:institutional_code" xlink:type="simple">ZMB</named-content>); Tuckanarra Hill, 2♂, 16.11.1961, A. Snell (<abbrev xmlns:xlink="http://www.w3.org/1999/xlink" content-type="institution" xlink:title="The Australian Museum, Sydney, Australia" xlink:type="simple">AMS</abbrev>); Urawa <named-content xmlns:xlink="http://www.w3.org/1999/xlink" content-type="ENVO:00000363" xlink:type="simple">Nature Reserve</named-content> ca 5 km N Mullewa, <named-content xmlns:xlink="http://www.w3.org/1999/xlink" content-type="dwc:verbatimCoordinates" xlink:type="simple">28°29.6'S, 115°29.5'E</named-content>, 1♂, 11.11.2008, V. Ahrens &amp; W. J. Pulawski (<named-content xmlns:xlink="http://www.w3.org/1999/xlink" content-type="dwc:institutional_code" xlink:type="simple">CAS</named-content>)</p></tp:treatment-sec><tp:treatment-sec sec-type="Diagnosis"><title>Diagnosis.</title><p>The combination of black legs, a black metasoma, wings hyaline at the base, exclusively silvery-white pubescence on the clypeus and a <named-content xmlns:xlink="http://www.w3.org/1999/xlink" content-type="BTO:0001041" xlink:type="simple">petiole</named-content> considerably longer than flagellomere II separates <italic><tp:taxon-name><tp:taxon-name-part taxon-name-part-type="genus">Sphex</tp:taxon-name-part> <tp:taxon-name-part taxon-name-part-type="species">jucundus</tp:taxon-name-part></tp:taxon-name></italic> from all other species in the <italic><tp:taxon-name><tp:taxon-name-part taxon-name-part-type="genus">Sphex</tp:taxon-name-part> <tp:taxon-name-part taxon-name-part-type="species">subtruncatus</tp:taxon-name-part></tp:taxon-name></italic> group except <italic><tp:taxon-name><tp:taxon-name-part taxon-name-part-type="genus">Sphex</tp:taxon-name-part> <tp:taxon-name-part taxon-name-part-type="species">bilobatus</tp:taxon-name-part></tp:taxon-name></italic>. In contrast to <italic><tp:taxon-name><tp:taxon-name-part taxon-name-part-type="genus">Sphex</tp:taxon-name-part> <tp:taxon-name-part taxon-name-part-type="species">bilobatus</tp:taxon-name-part></tp:taxon-name></italic> which possesses a convex <named-content xmlns:xlink="http://www.w3.org/1999/xlink" content-type="BTO:0001223" xlink:type="simple">scutellum</named-content> with a medial impression, females of <italic><tp:taxon-name><tp:taxon-name-part taxon-name-part-type="genus">Sphex</tp:taxon-name-part> <tp:taxon-name-part taxon-name-part-type="species">jucundus</tp:taxon-name-part></tp:taxon-name></italic> have a flat <named-content xmlns:xlink="http://www.w3.org/1999/xlink" content-type="BTO:0001223" xlink:type="simple">scutellum</named-content> without any impressions; while the visible part of metasomal <named-content xmlns:xlink="http://www.w3.org/1999/xlink" content-type="BTO:0001302" xlink:type="simple">sternum</named-content> VIII in male <italic><tp:taxon-name><tp:taxon-name-part taxon-name-part-type="genus">Sphex</tp:taxon-name-part> <tp:taxon-name-part taxon-name-part-type="species">bilobatus</tp:taxon-name-part></tp:taxon-name></italic> is modified into two long lobes that are even visible from above, while <named-content xmlns:xlink="http://www.w3.org/1999/xlink" content-type="BTO:0001302" xlink:type="simple">sternum</named-content> VIII of <italic><tp:taxon-name><tp:taxon-name-part taxon-name-part-type="genus">Sphex</tp:taxon-name-part> <tp:taxon-name-part taxon-name-part-type="species">jucundus</tp:taxon-name-part></tp:taxon-name></italic> is entire.</p></tp:treatment-sec><tp:treatment-sec sec-type="Description"><title>Description.</title><p>Body length 18.7–20.0 mm. Body black, <named-content xmlns:xlink="http://www.w3.org/1999/xlink" content-type="BTO:0001748" xlink:type="simple">mandible</named-content> ferruginous basally. Wing membrane completely hyaline, only with slightly fuscous band at apex of forewing. Wing veins light to dark brown. Appressed pubescence and erect setae on clypeus and frons silvery-white. Clypeus with medialglabrous stripe. Pubescence on mesosoma silvery-white, on scutum denser laterally and posteriorly. Tomentum moderately dense on metasomal tergum I, sparse on tergum II.</p><p><italic>Female</italic>: Free clypeal margin simple, clypeus elevated medially above margin, pubescent near margin. Distance between hind-<named-content xmlns:xlink="http://www.w3.org/1999/xlink" content-type="BTO:0001758" xlink:type="simple">ocelli</named-content> almost equal to their shortest distance to <named-content xmlns:xlink="http://www.w3.org/1999/xlink" content-type="BTO:0001921" xlink:type="simple">compound eyes</named-content>. Forebasitarsal rake with 12 long spines. <named-content xmlns:xlink="http://www.w3.org/1999/xlink" content-type="BTO:0001223" xlink:type="simple">Scutellum</named-content> flat, without impressions. Pubescence on propodeal enclosure mostly concealing sculpture. Length of <named-content xmlns:xlink="http://www.w3.org/1999/xlink" content-type="BTO:0001041" xlink:type="simple">petiole</named-content> 1.25× length of flagellomere II.</p><p><italic>Male</italic>: Free clypeal margin truncate, concave towards center. Clypeus near margin glabrous. Distance between hind-<named-content xmlns:xlink="http://www.w3.org/1999/xlink" content-type="BTO:0001758" xlink:type="simple">ocelli</named-content> 1.25× their shortest distance to <named-content xmlns:xlink="http://www.w3.org/1999/xlink" content-type="BTO:0001921" xlink:type="simple">compound eyes</named-content>. <named-content xmlns:xlink="http://www.w3.org/1999/xlink" content-type="BTO:0001223" xlink:type="simple">Scutellum</named-content> convex, with medial impression. Pubescence on propodeal enclosure sparse enough to leave sculpture visible. Length of <named-content xmlns:xlink="http://www.w3.org/1999/xlink" content-type="BTO:0001041" xlink:type="simple">petiole</named-content> 1.4× length of flagellomere II. Several erect silvery setae on metasomal terga V–VII. Silvery pubescence on margin of metasomal <named-content xmlns:xlink="http://www.w3.org/1999/xlink" content-type="BTO:0001302" xlink:type="simple">sternum</named-content> VII and on metasomal <named-content xmlns:xlink="http://www.w3.org/1999/xlink" content-type="BTO:0001302" xlink:type="simple">sternum</named-content> VIII. Metasomal <named-content xmlns:xlink="http://www.w3.org/1999/xlink" content-type="BTO:0001302" xlink:type="simple">sternum</named-content> VIII entire, its lateral margin concave.</p><fig id="F37" position="float" orientation="portrait"><label>Figure 37.</label><caption><p><italic><tp:taxon-name><tp:taxon-name-part taxon-name-part-type="genus">Sphex</tp:taxon-name-part> <tp:taxon-name-part taxon-name-part-type="species">jucundus</tp:taxon-name-part></tp:taxon-name></italic>. <bold>A</bold> ♀, habitus <bold>B</bold> collecting localities, the combined symbol indicates that males and females were found in the same locality.</p></caption><graphic xmlns:xlink="http://www.w3.org/1999/xlink" xlink:href="zookeys-521-001-g037.jpg" position="float" orientation="portrait" xlink:type="simple" id="oo_57312.jpg"/></fig></tp:treatment-sec><tp:treatment-sec sec-type="Discussion"><title>Discussion.</title><p>In this species, males and females closely resemble each other, except for commonly sexually dimorphic characters such as the <named-content xmlns:xlink="http://www.w3.org/1999/xlink" content-type="BTO:0001223" xlink:type="simple">scutellum</named-content>. Due to this dimorphism, however, the females are easier to define as a new species than the males. At most, only four other females in the <italic><tp:taxon-name><tp:taxon-name-part taxon-name-part-type="genus">Sphex</tp:taxon-name-part> <tp:taxon-name-part taxon-name-part-type="species">subtruncatus</tp:taxon-name-part></tp:taxon-name></italic> group are known to have a flat <named-content xmlns:xlink="http://www.w3.org/1999/xlink" content-type="BTO:0001223" xlink:type="simple">scutellum</named-content>. <!--PageBreak--><!--PageBreak-->Two of those are distinguished in having golden pubescence on the propodeal enclosure, and the <named-content xmlns:xlink="http://www.w3.org/1999/xlink" content-type="BTO:0001041" xlink:type="simple">petiole</named-content> of the other two is considerably shorter than flagellomere II.</p><p>One character was found in which males and females of <italic><tp:taxon-name><tp:taxon-name-part taxon-name-part-type="genus">Sphex</tp:taxon-name-part> <tp:taxon-name-part taxon-name-part-type="species">jucundus</tp:taxon-name-part></tp:taxon-name></italic> differ from each other and which is usually not a sexually dimorphic feature among Australian <italic><tp:taxon-name><tp:taxon-name-part taxon-name-part-type="genus">Sphex</tp:taxon-name-part></tp:taxon-name></italic>, the density of the pubescence on the propodeal enclosure. However, this argument alone would not be sufficient to demonstrate that they belong to different species. The identical coloration of the wings in males and females as well as the conspicuously dense tomentum both have on their metasomal tergum I are only a few of their shared features. Finally, a great number of males and females come from the same or from nearby localities, which is another indication that both form one species (Fig. <xref ref-type="fig" rid="F26">26</xref>).</p></tp:treatment-sec><tp:treatment-sec sec-type="Etymology"><title>Etymology.</title><p><italic>Jucundus</italic> is a Latin adjective, meaning “pleasant” or “merry”. The name was apparently chosen by J. van der Vecht when he so labeled individuals of this species in the 1970s, but without describing it. The name was adopted to credit J. van der Vecht.</p></tp:treatment-sec><tp:treatment-sec><!--Section generated to contain objects referenced in tp:taxon-treatment.--><fig id="F26" position="float" orientation="portrait"><label>Figure 26.</label><caption><p><italic><tp:taxon-name><tp:taxon-name-part taxon-name-part-type="genus">Sphex</tp:taxon-name-part> <tp:taxon-name-part taxon-name-part-type="species">argentatissimus</tp:taxon-name-part></tp:taxon-name></italic>. <bold>A</bold> ♂, habitus <bold>B</bold> collecting localities.</p></caption><graphic xmlns:xlink="http://www.w3.org/1999/xlink" xlink:href="zookeys-521-001-g026.jpg" position="float" orientation="portrait" xlink:type="simple" id="oo_57301.jpg"/></fig></tp:treatment-sec></tp:taxon-treatment>
