# Supplementary material for: A revision of the Australian digger wasps in the genus Sphex (Hymenoptera, Sphecidae)
Source: Zookeys. 2015 Sep 17;(521):1–104. doi: 10.3897/zookeys.521.5995 (PMC4591716; doi:10.3897/zookeys.521.5995)
Supplement: XML Treatment for Sphex pretiosus [file zookeys.521.5995-treatment32.xml]

<!DOCTYPE tp:taxon-treatment
  PUBLIC "-//TaxonX//DTD Taxonomic Treatment Publishing DTD v0 20100105//EN" "tax-treatment-NSO.dtd">
<tp:taxon-treatment xmlns:tp="http://www.plazi.org/taxpub"><tp:treatment-meta><kwd-group><label>Taxon classification</label><kwd><named-content content-type="kingdom">Animalia</named-content></kwd><kwd><named-content content-type="order">Hymenoptera</named-content></kwd><kwd><named-content content-type="family">Sphecidae</named-content></kwd></kwd-group><mixed-citation publication-type="journal"><person-group><name><surname>Dörfel</surname><given-names>Thorleif H.</given-names></name><name><surname>Ohl</surname><given-names>Michael</given-names></name></person-group><article-title>A revision of the Australian digger wasps in the genus <italic><tp:taxon-name><tp:taxon-name-part taxon-name-part-type="genus">Sphex</tp:taxon-name-part></tp:taxon-name></italic> (<tp:taxon-name><tp:taxon-name-part taxon-name-part-type="order">Hymenoptera</tp:taxon-name-part></tp:taxon-name>, <tp:taxon-name><tp:taxon-name-part taxon-name-part-type="family">Sphecidae</tp:taxon-name-part></tp:taxon-name>)</article-title><source>Zookeys</source><day>17</day><month>9</month><year>2015</year><volume>2015</volume><issue>521</issue><fpage>1</fpage><lpage>104</lpage><pub-id pub-id-type="doi">10.3897/zookeys.521.5995</pub-id></mixed-citation></tp:treatment-meta><tp:nomenclature><tp:taxon-name>
                            <tp:taxon-name-part taxon-name-part-type="genus">Sphex</tp:taxon-name-part>
                            <tp:taxon-name-part taxon-name-part-type="species">pretiosus</tp:taxon-name-part>
                            <object-id xmlns:xlink="http://www.w3.org/1999/xlink" content-type="zoobank" xlink:type="simple">http://zoobank.org/FEEB3667-7B42-437A-8B2D-CB80A8181CEA</object-id></tp:taxon-name><tp:taxon-status xmlns:xlink="http://www.w3.org/1999/xlink" xlink:type="simple">sp. n.</tp:taxon-status></tp:nomenclature><tp:treatment-sec sec-type="material"><title>Material examined.</title><p><italic>Holotype</italic>. ♂, <bold>AUSTRALIA:</bold> <bold><abbrev xmlns:xlink="http://www.w3.org/1999/xlink" xlink:title="New South Wales" xlink:type="simple">NSW</abbrev>:</bold> 56 miles W of Cobar, Baznatos Tank, 01.01.1966, O. W. Richards (<abbrev xmlns:xlink="http://www.w3.org/1999/xlink" content-type="institution" xlink:title="The Natural History Museum, formerly British Museum (Natural History), London, Great Britain" xlink:type="simple">BMNH</abbrev>). <italic>Paratypes</italic>. <bold>AUSTRALIA:</bold> <bold><abbrev xmlns:xlink="http://www.w3.org/1999/xlink" xlink:title="New South Wales" xlink:type="simple">NSW</abbrev>:</bold> Binnaway, 1♀, Dec 73, A. Smith (<abbrev xmlns:xlink="http://www.w3.org/1999/xlink" content-type="institution" xlink:title="The Australian Museum, Sydney, Australia" xlink:type="simple">AMS</abbrev>); Gilgandra, 1♀, 06.11.1987, G. A. Holloway (<abbrev xmlns:xlink="http://www.w3.org/1999/xlink" content-type="institution" xlink:title="The Australian Museum, Sydney, Australia" xlink:type="simple">AMS</abbrev>); between Whitecliff and Wilcannia, 2♂, 09.03.2001, M. Ohl (<named-content xmlns:xlink="http://www.w3.org/1999/xlink" content-type="dwc:institutional_code" xlink:type="simple">ZMB</named-content>); <bold><abbrev xmlns:xlink="http://www.w3.org/1999/xlink" xlink:title="South Australia" xlink:type="simple">SA</abbrev>:</bold> 27 km WSW Whyalla, <named-content xmlns:xlink="http://www.w3.org/1999/xlink" content-type="dwc:verbatimCoordinates" xlink:type="simple">33°06.5'S, 137°19.0'E</named-content>, 1♀, 28.12.2010, V. Ahrens &amp; W. J. Pulawski (<named-content xmlns:xlink="http://www.w3.org/1999/xlink" content-type="dwc:institutional_code" xlink:type="simple">CAS</named-content>).</p></tp:treatment-sec><tp:treatment-sec sec-type="Diagnosis"><title>Diagnosis.</title><p>This species is unique among the Australian <italic><tp:taxon-name><tp:taxon-name-part taxon-name-part-type="genus">Sphex</tp:taxon-name-part></tp:taxon-name></italic> in having a more or less sharp transition in the color of the pubescence on the clypeus and the propodeal <named-content xmlns:xlink="http://www.w3.org/1999/xlink" content-type="BTO:0001713" xlink:type="simple">dorsum</named-content>. On the ventral part of the clypeus and the outer and posterior margin of the propodeal enclosure, the pubescence is silvery-white; while it is golden on the <named-content xmlns:xlink="http://www.w3.org/1999/xlink" content-type="BTO:0001713" xlink:type="simple">dorsal</named-content> part of the clypeus and silvery-golden to golden on the propodeal enclosure. Moreover, the metasomal <named-content xmlns:xlink="http://www.w3.org/1999/xlink" content-type="BTO:0001302" xlink:type="simple">sternum</named-content> VIII in males is spoon-shaped and has a gentle notch at the apical margin (Fig. <xref ref-type="fig" rid="F39">39B</xref>).</p></tp:treatment-sec><tp:treatment-sec sec-type="Description"><title>Description.</title><p>Forewing membrane posterobasally with slight yellow tinge, with fuscous band at apex. Wing veins bright orange, brown near apex. Appressed pubescence on ventral part of clypeus silvery-white, on <named-content xmlns:xlink="http://www.w3.org/1999/xlink" content-type="BTO:0001713" xlink:type="simple">dorsal</named-content> part and frons silvery-golden. Erect setae matching respective color of appressed pubescence on clypeus, silvery-white on frons. Clypeus almost entirely covered with pubescence. Distance between hind-<named-content xmlns:xlink="http://www.w3.org/1999/xlink" content-type="BTO:0001758" xlink:type="simple">ocelli</named-content> 1.25× their shortest distance to <named-content xmlns:xlink="http://www.w3.org/1999/xlink" content-type="BTO:0001921" xlink:type="simple">compound eyes</named-content>. Pubescence on scutum denser <!--PageBreak--><!--PageBreak-->laterally and posteriorly. <named-content xmlns:xlink="http://www.w3.org/1999/xlink" content-type="BTO:0001223" xlink:type="simple">Scutellum</named-content> convex, with medial impression. Pubescence on propodeal enclosure not completely concealing sculpture. Propodeal pubescence outside enclosure and on <named-content xmlns:xlink="http://www.w3.org/1999/xlink" content-type="BTO:0001041" xlink:type="simple">petiole</named-content> silvery-white. Length of <named-content xmlns:xlink="http://www.w3.org/1999/xlink" content-type="BTO:0001041" xlink:type="simple">petiole</named-content> nearly twice length of flagellomere II. Tomentum moderately dense on metasomal tergum I.</p><p><italic>Female</italic>: Body length 17.7–18.8 mm. Body black except <named-content xmlns:xlink="http://www.w3.org/1999/xlink" content-type="BTO:0001748" xlink:type="simple">mandible</named-content> reddish basally. Free clypeal margin with two lobes medially and with another less-pronounced lobe on each side of the aforementioned; distance between each two lobes less than 1/8 length of flagellomere II. Forebasitarsal rake with 12 long spines. Pubescence on collar, scutum and propodeal enclosure silvery-white to silvery-golden. Tomentum moderately dense on metasomal tergum II.</p><p><italic>Male</italic>: Body length 18.4–18.7 mm. Body black. Free clypeal margin slightly concave, convex near center. Pubescence on collar and scutum silvery-golden to golden, on propodeal enclosure golden. Tomentum very dense on metasomal tergum II. Metasomal terga V and VI with few <named-content xmlns:xlink="http://www.w3.org/1999/xlink" content-type="BTO:0004212" xlink:type="simple">bristles</named-content>. Metasomal <named-content xmlns:xlink="http://www.w3.org/1999/xlink" content-type="BTO:0001302" xlink:type="simple">sterna</named-content> III–VIII with silvery pubescence. Metasomal <named-content xmlns:xlink="http://www.w3.org/1999/xlink" content-type="BTO:0001302" xlink:type="simple">sternum</named-content> VIII mostly covered by VII; with long, narrow, spoon-shaped extension that has a small notch at apical margin.</p><fig id="F39" position="float" orientation="portrait"><label>Figure 39.</label><caption><p><italic><tp:taxon-name><tp:taxon-name-part taxon-name-part-type="genus">Sphex</tp:taxon-name-part> <tp:taxon-name-part taxon-name-part-type="species">pretiosus</tp:taxon-name-part></tp:taxon-name></italic>. <bold>A</bold> ♂, habitus <bold>B</bold> ♂, sketch of metasomal <named-content xmlns:xlink="http://www.w3.org/1999/xlink" content-type="BTO:0001302" xlink:type="simple">sterna</named-content> VII and VIII <bold>C</bold> collecting localities.</p></caption><graphic xmlns:xlink="http://www.w3.org/1999/xlink" xlink:href="zookeys-521-001-g039.jpg" position="float" orientation="portrait" xlink:type="simple" id="oo_57314.jpg"/></fig></tp:treatment-sec><tp:treatment-sec sec-type="Variation"><title>Variation.</title><p>In a few of the examined specimens, the metanotum is moderately raised, and in one of these, there is a slight median impression on it. A raised metanotum with an impression is usually distinctive for species of the <italic><tp:taxon-name><tp:taxon-name-part taxon-name-part-type="genus">Sphex</tp:taxon-name-part> <tp:taxon-name-part taxon-name-part-type="species">argentatus</tp:taxon-name-part></tp:taxon-name></italic> group, but since the raising of the metanotum and the depth of the impression in the most extreme known cases of this species are only comparable to the least extreme cases of examined specimens of the <italic><tp:taxon-name><tp:taxon-name-part taxon-name-part-type="genus">Sphex</tp:taxon-name-part> <tp:taxon-name-part taxon-name-part-type="species">argentatus</tp:taxon-name-part></tp:taxon-name></italic> group, <italic><tp:taxon-name><tp:taxon-name-part taxon-name-part-type="genus">Sphex</tp:taxon-name-part> <tp:taxon-name-part taxon-name-part-type="species">pretiosus</tp:taxon-name-part></tp:taxon-name></italic> is tentatively placed in the <italic><tp:taxon-name><tp:taxon-name-part taxon-name-part-type="genus">Sphex</tp:taxon-name-part> <tp:taxon-name-part taxon-name-part-type="species">subtruncatus</tp:taxon-name-part></tp:taxon-name></italic> group.</p></tp:treatment-sec><tp:treatment-sec sec-type="Discussion"><title>Discussion.</title><p>Males and females of <italic><tp:taxon-name><tp:taxon-name-part taxon-name-part-type="genus">Sphex</tp:taxon-name-part> <tp:taxon-name-part taxon-name-part-type="species">pretiosus</tp:taxon-name-part></tp:taxon-name></italic> have nearly identical features that are also unique among the Australian species, such as the transition between golden and silvery-white pubescence on the clypeus and the propodeal <named-content xmlns:xlink="http://www.w3.org/1999/xlink" content-type="BTO:0001713" xlink:type="simple">dorsum</named-content>. Also, the conspicuously modified <named-content xmlns:xlink="http://www.w3.org/1999/xlink" content-type="BTO:0001302" xlink:type="simple">sternum</named-content> VIII of the male substantiates a full species status. Fig. <xref ref-type="fig" rid="F39">39C</xref> shows that the proposed males and females at least occur in the same region.</p></tp:treatment-sec><tp:treatment-sec sec-type="Etymology"><title>Etymology.</title><p><italic>Pretiosus</italic> is a Latin adjective, meaning “valuable” or “costly”. It metaphorically refers to the combination of golden and silvery pubescence on the mesosoma of this species.</p></tp:treatment-sec></tp:taxon-treatment>
