# Supplementary material for: A revision of the Australian digger wasps in the genus Sphex (Hymenoptera, Sphecidae)
Source: Zookeys. 2015 Sep 17;(521):1–104. doi: 10.3897/zookeys.521.5995 (PMC4591716; doi:10.3897/zookeys.521.5995)
Supplement: XML Treatment for Sphex semifossulatus [file zookeys.521.5995-treatment33.xml]

<!DOCTYPE tp:taxon-treatment
  PUBLIC "-//TaxonX//DTD Taxonomic Treatment Publishing DTD v0 20100105//EN" "tax-treatment-NSO.dtd">
<tp:taxon-treatment xmlns:tp="http://www.plazi.org/taxpub"><tp:treatment-meta><kwd-group><label>Taxon classification</label><kwd><named-content content-type="kingdom">Animalia</named-content></kwd><kwd><named-content content-type="order">Hymenoptera</named-content></kwd><kwd><named-content content-type="family">Sphecidae</named-content></kwd></kwd-group><mixed-citation publication-type="journal"><person-group><name><surname>Dörfel</surname><given-names>Thorleif H.</given-names></name><name><surname>Ohl</surname><given-names>Michael</given-names></name></person-group><article-title>A revision of the Australian digger wasps in the genus <italic><tp:taxon-name><tp:taxon-name-part taxon-name-part-type="genus">Sphex</tp:taxon-name-part></tp:taxon-name></italic> (<tp:taxon-name><tp:taxon-name-part taxon-name-part-type="order">Hymenoptera</tp:taxon-name-part></tp:taxon-name>, <tp:taxon-name><tp:taxon-name-part taxon-name-part-type="family">Sphecidae</tp:taxon-name-part></tp:taxon-name>)</article-title><source>Zookeys</source><day>17</day><month>9</month><year>2015</year><volume>2015</volume><issue>521</issue><fpage>1</fpage><lpage>104</lpage><pub-id pub-id-type="doi">10.3897/zookeys.521.5995</pub-id></mixed-citation></tp:treatment-meta><tp:nomenclature><tp:taxon-name>
                            <tp:taxon-name-part taxon-name-part-type="genus">Sphex</tp:taxon-name-part>
                            <tp:taxon-name-part taxon-name-part-type="species">semifossulatus</tp:taxon-name-part>
                        </tp:taxon-name><tp:taxon-authority>van der Vecht, 1973</tp:taxon-authority><tp:nomenclature-citation-list><tp:nomenclature-citation><tp:taxon-name><tp:taxon-name-part taxon-name-part-type="genus">Sphex</tp:taxon-name-part> <tp:taxon-name-part taxon-name-part-type="species">argentifrons</tp:taxon-name-part></tp:taxon-name><comment> F. Smith, 1868: 248, ♀, actually ♂ (see <xref ref-type="bibr" rid="B43">van der Vecht 1973</xref>: 349), junior primary homonym of <italic><tp:taxon-name><tp:taxon-name-part taxon-name-part-type="genus">Sphex</tp:taxon-name-part> <tp:taxon-name-part taxon-name-part-type="species">argentifrons</tp:taxon-name-part></tp:taxon-name></italic> Lepeletier de Saint Fargeau, 1845. Holotype or syntypes: ♀, Australia: Western Australia: Champion Bay, now Geraldton (<abbrev xmlns:xlink="http://www.w3.org/1999/xlink" content-type="institution" xlink:title="The Natural History Museum, formerly British Museum (Natural History), London, Great Britain" xlink:type="simple">BMNH</abbrev>). Presumed holotype examined.</comment></tp:nomenclature-citation><tp:nomenclature-citation><tp:taxon-name><tp:taxon-name-part taxon-name-part-type="genus">Sphex</tp:taxon-name-part> <tp:taxon-name-part taxon-name-part-type="species">semifossulatus</tp:taxon-name-part></tp:taxon-name><comment> van der Vecht, 1973: 349. Substitute name for <italic><tp:taxon-name><tp:taxon-name-part taxon-name-part-type="genus">Sphex</tp:taxon-name-part> <tp:taxon-name-part taxon-name-part-type="species">argentifrons</tp:taxon-name-part></tp:taxon-name></italic> F. Smith.</comment></tp:nomenclature-citation><!--PageBreak--><!--PageBreak--></tp:nomenclature-citation-list></tp:nomenclature><tp:treatment-sec sec-type="material"><title>Material examined.</title><p><italic>Holotype</italic> (presumed). ♂, <bold>AUSTRALIA:</bold> <bold><abbrev xmlns:xlink="http://www.w3.org/1999/xlink" xlink:title="Western Australia" xlink:type="simple">WA</abbrev>:</bold> Champion Bay, now Geraldton (<abbrev xmlns:xlink="http://www.w3.org/1999/xlink" content-type="institution" xlink:title="The Natural History Museum, formerly British Museum (Natural History), London, Great Britain" xlink:type="simple">BMNH</abbrev>).</p></tp:treatment-sec><tp:treatment-sec sec-type="Diagnosis"><title>Diagnosis.</title><p>Males of <italic><tp:taxon-name><tp:taxon-name-part taxon-name-part-type="genus">Sphex</tp:taxon-name-part> <tp:taxon-name-part taxon-name-part-type="species">semifossulatus</tp:taxon-name-part></tp:taxon-name></italic> (females are unknown) are unique among the Australian <italic><tp:taxon-name><tp:taxon-name-part taxon-name-part-type="genus">Sphex</tp:taxon-name-part></tp:taxon-name></italic> in having two lobes on the free clypeal margin that are conspicuously far apart (Fig. <xref ref-type="fig" rid="F40">40B</xref>). The distance between them is equal to almost half the length of flagellomere II. Of the other examined species, only the males of <italic><tp:taxon-name><tp:taxon-name-part taxon-name-part-type="genus">Sphex</tp:taxon-name-part> <tp:taxon-name-part taxon-name-part-type="species">cognatus</tp:taxon-name-part></tp:taxon-name></italic> also have two lobes on the clypeus, but those are merely separated by a small notch.</p></tp:treatment-sec><tp:treatment-sec sec-type="Description"><title>Description.</title><p><italic>Female</italic>: Unknown.</p><p><italic>Male</italic>: Body length 23.2 mm. Body black, but the following are orange: base of <named-content xmlns:xlink="http://www.w3.org/1999/xlink" content-type="BTO:0001748" xlink:type="simple">mandible</named-content>, center of free clypeal margin, tegula, metasoma, legs excluding coxae and distal part of hindtibia as well as <named-content xmlns:xlink="http://www.w3.org/1999/xlink" content-type="BTO:0001719" xlink:type="simple">claw</named-content> teeth and distal half of <named-content xmlns:xlink="http://www.w3.org/1999/xlink" content-type="BTO:0001719" xlink:type="simple">claw</named-content>. Forewing membrane with yellow tinge near base and slightly fuscous band at apex, hindwing membrane hyaline. Wing veins orange, darker near apex. Free clypeal margin with two lobes, distance between them more than half length of flagellomere II. Appressed pubescence and erect setae on clypeus and frons silvery-white. Clypeus with narrow medial glabrous stripe. Distance between hind-<named-content xmlns:xlink="http://www.w3.org/1999/xlink" content-type="BTO:0001758" xlink:type="simple">ocelli</named-content> 1.2× their shortest distance to <named-content xmlns:xlink="http://www.w3.org/1999/xlink" content-type="BTO:0001921" xlink:type="simple">compound eyes</named-content>. Pubescence on collar and scutum silvery-golden, on the latter denser laterally and posteriorly. <named-content xmlns:xlink="http://www.w3.org/1999/xlink" content-type="BTO:0001223" xlink:type="simple">Scutellum</named-content> convex, with distinct medial impression. Propodeal enclosure with silvery-golden pubescence, leaving sculpture mostly visible. Length of <named-content xmlns:xlink="http://www.w3.org/1999/xlink" content-type="BTO:0001041" xlink:type="simple">petiole</named-content> 1.25× length of flagellomere II. Tomentum dense on metasomal tergum I and II. Metasomal terga V and VI covered with silvery <named-content xmlns:xlink="http://www.w3.org/1999/xlink" content-type="BTO:0004212" xlink:type="simple">bristles</named-content>. Metasomal <named-content xmlns:xlink="http://www.w3.org/1999/xlink" content-type="BTO:0001302" xlink:type="simple">sterna</named-content> II–VII each with increasing amount of erect silvery setae laterally. Metasomal <named-content xmlns:xlink="http://www.w3.org/1999/xlink" content-type="BTO:0001302" xlink:type="simple">sternum</named-content> VIII with few erect silvery setae, notched apically, its lateral margin straight, convex posteriorly.</p><fig id="F40" position="float" orientation="portrait"><label>Figure 40.</label><caption><p><italic><tp:taxon-name><tp:taxon-name-part taxon-name-part-type="genus">Sphex</tp:taxon-name-part> <tp:taxon-name-part taxon-name-part-type="species">semifossulatus</tp:taxon-name-part></tp:taxon-name></italic>. <bold>A</bold> ♂, habitus <bold>B</bold> ♂, frontal view of clypeus <bold>C</bold> collecting localities, those of <italic><tp:taxon-name><tp:taxon-name-part taxon-name-part-type="genus">Sphex</tp:taxon-name-part> <tp:taxon-name-part taxon-name-part-type="species">cognatus</tp:taxon-name-part></tp:taxon-name></italic> and <italic><tp:taxon-name><tp:taxon-name-part taxon-name-part-type="genus">Sphex</tp:taxon-name-part> <tp:taxon-name-part taxon-name-part-type="species">latilobus</tp:taxon-name-part></tp:taxon-name></italic> are also shown.</p></caption><graphic xmlns:xlink="http://www.w3.org/1999/xlink" xlink:href="zookeys-521-001-g040.jpg" position="float" orientation="portrait" xlink:type="simple" id="oo_57315.jpg"/></fig></tp:treatment-sec><ref-list><ref id="B43"><mixed-citation xmlns:xlink="http://www.w3.org/1999/xlink" xlink:type="simple"><person-group><name name-style="western"><surname>Van der Vecht</surname><given-names>J</given-names></name></person-group> (<year>1973</year>) <article-title>Contribution to the taxonomy of the Oriental and Australian <tp:taxon-name><tp:taxon-name-part taxon-name-part-type="tribe">Sphecini</tp:taxon-name-part></tp:taxon-name>.</article-title> In: <source>Proc. Kon. Nederl. Akad. Wetenschappen</source>, <fpage>341</fpage>–<lpage>353</lpage>. </mixed-citation></ref></ref-list></tp:taxon-treatment>
