# Supplementary material for: A revision of the Australian digger wasps in the genus Sphex (Hymenoptera, Sphecidae)
Source: Zookeys. 2015 Sep 17;(521):1–104. doi: 10.3897/zookeys.521.5995 (PMC4591716; doi:10.3897/zookeys.521.5995)
Supplement: XML Treatment for Sphex staudingeri [file zookeys.521.5995-treatment34.xml]

<!DOCTYPE tp:taxon-treatment
  PUBLIC "-//TaxonX//DTD Taxonomic Treatment Publishing DTD v0 20100105//EN" "tax-treatment-NSO.dtd">
<tp:taxon-treatment xmlns:tp="http://www.plazi.org/taxpub"><tp:treatment-meta><kwd-group><label>Taxon classification</label><kwd><named-content content-type="kingdom">Animalia</named-content></kwd><kwd><named-content content-type="order">Hymenoptera</named-content></kwd><kwd><named-content content-type="family">Sphecidae</named-content></kwd></kwd-group><mixed-citation publication-type="journal"><person-group><name><surname>Dörfel</surname><given-names>Thorleif H.</given-names></name><name><surname>Ohl</surname><given-names>Michael</given-names></name></person-group><article-title>A revision of the Australian digger wasps in the genus <italic><tp:taxon-name><tp:taxon-name-part taxon-name-part-type="genus">Sphex</tp:taxon-name-part></tp:taxon-name></italic> (<tp:taxon-name><tp:taxon-name-part taxon-name-part-type="order">Hymenoptera</tp:taxon-name-part></tp:taxon-name>, <tp:taxon-name><tp:taxon-name-part taxon-name-part-type="family">Sphecidae</tp:taxon-name-part></tp:taxon-name>)</article-title><source>Zookeys</source><day>17</day><month>9</month><year>2015</year><volume>2015</volume><issue>521</issue><fpage>1</fpage><lpage>104</lpage><pub-id pub-id-type="doi">10.3897/zookeys.521.5995</pub-id></mixed-citation></tp:treatment-meta><tp:nomenclature><tp:taxon-name>
                            <tp:taxon-name-part taxon-name-part-type="genus">Sphex</tp:taxon-name-part>
                            <tp:taxon-name-part taxon-name-part-type="species">staudingeri</tp:taxon-name-part>
                        </tp:taxon-name><tp:taxon-authority>Gribodo, 1894</tp:taxon-authority><tp:nomenclature-citation-list><tp:nomenclature-citation><tp:taxon-name><tp:taxon-name-part taxon-name-part-type="genus">Sphex</tp:taxon-name-part> <tp:taxon-name-part taxon-name-part-type="species">staudingeri</tp:taxon-name-part></tp:taxon-name><comment> Gribodo, 1894: 3, ♂ (as <italic><tp:taxon-name><tp:taxon-name-part taxon-name-part-type="species">Staudingeri</tp:taxon-name-part></tp:taxon-name></italic>, incorrect original capitalization). Holotype or syntypes: ♂, New Guinea: no specific locality (Genova). Presumed holotype examined.</comment></tp:nomenclature-citation></tp:nomenclature-citation-list></tp:nomenclature><tp:treatment-sec sec-type="material"><title>Material examined.</title><p><italic>Holotype</italic> (presumed). ♂, <bold>[COUNTRY UNKNOWN]:</bold> <bold>[province unknown]:</bold> New Guinea [no specific locality] (<named-content xmlns:xlink="http://www.w3.org/1999/xlink" content-type="dwc:institutional_code" xlink:type="simple">MSNG</named-content>).</p></tp:treatment-sec><tp:treatment-sec sec-type="material"><title>Other material.</title><p><bold>[COUNTRY UNKNOWN]:</bold> <bold>[province unknown]:</bold> New Guinea [no specific locality], 1♀ (<named-content xmlns:xlink="http://www.w3.org/1999/xlink" content-type="dwc:institutional_code" xlink:type="simple">ZMB</named-content>), 1♂ (<named-content xmlns:xlink="http://www.w3.org/1999/xlink" content-type="dwc:institutional_code" xlink:type="simple">NHMW</named-content>).</p></tp:treatment-sec><tp:treatment-sec sec-type="Diagnosis"><title>Diagnosis.</title><p><italic><tp:taxon-name><tp:taxon-name-part taxon-name-part-type="genus">Sphex</tp:taxon-name-part> <tp:taxon-name-part taxon-name-part-type="species">staudingeri</tp:taxon-name-part></tp:taxon-name></italic> is unique among the Australian <italic><tp:taxon-name><tp:taxon-name-part taxon-name-part-type="genus">Sphex</tp:taxon-name-part></tp:taxon-name></italic> in combining orange <named-content xmlns:xlink="http://www.w3.org/1999/xlink" content-type="BTO:0001217" xlink:type="simple"><named-content content-type="BTO:0001217" xlink:type="simple">scape</named-content>s</named-content>, golden propodeal pubescence and the absence of <named-content xmlns:xlink="http://www.w3.org/1999/xlink" content-type="BTO:0002173" xlink:type="simple">tubercles</named-content> on the metanotum. <italic><tp:taxon-name><tp:taxon-name-part taxon-name-part-type="genus">Sphex</tp:taxon-name-part> <tp:taxon-name-part taxon-name-part-type="species">basilicus</tp:taxon-name-part></tp:taxon-name></italic> differs in having black <named-content xmlns:xlink="http://www.w3.org/1999/xlink" content-type="BTO:0001217" xlink:type="simple"><named-content content-type="BTO:0001217" xlink:type="simple">scape</named-content>s</named-content> and a black metasoma, whereas the metasoma of <italic><tp:taxon-name><tp:taxon-name-part taxon-name-part-type="genus">Sphex</tp:taxon-name-part> <tp:taxon-name-part taxon-name-part-type="species">staudingeri</tp:taxon-name-part></tp:taxon-name></italic> is orange, although sometimes in a very dark tone.</p></tp:treatment-sec><tp:treatment-sec sec-type="Description"><title>Description.</title><p>Wing veins brown. Appressed pubescence and erect setae on clypeus and frons golden. Pubescence on mesosoma golden, on scutum denser laterally. <named-content xmlns:xlink="http://www.w3.org/1999/xlink" content-type="BTO:0001223" xlink:type="simple">Scutellum</named-content> convex, with shallow medial impression. Propodeal enclosure with sparse, <!--PageBreak-->erect, golden pubescence; sculpture completely visible. Length of <named-content xmlns:xlink="http://www.w3.org/1999/xlink" content-type="BTO:0001041" xlink:type="simple">petiole</named-content> approximately 1.25× length of flagellomere II. Tomentum dense on metasomal tergum I.</p><p><italic>Female</italic>: Body length 29.0 mm. Body black, but the following are orange: <named-content xmlns:xlink="http://www.w3.org/1999/xlink" content-type="BTO:0001748" xlink:type="simple">mandible</named-content> proximally, mouthparts, clypeus, <named-content xmlns:xlink="http://www.w3.org/1999/xlink" content-type="BTO:0001217" xlink:type="simple">scape</named-content>, pedicel, <named-content xmlns:xlink="http://www.w3.org/1999/xlink" content-type="BTO:0001223" xlink:type="simple">scutellum</named-content>, metanotum, metasoma, legs excluding coxa and proximal part of trochanter as well as <named-content xmlns:xlink="http://www.w3.org/1999/xlink" content-type="BTO:0001719" xlink:type="simple">claw</named-content> teeth and distal half of <named-content xmlns:xlink="http://www.w3.org/1999/xlink" content-type="BTO:0001719" xlink:type="simple">claw</named-content>. Wing membrane uniformly light brown. Forebasitarsal rake with nine long spines. Free clypeal margin with indistinct emarginations. Clypeus medioventrally with glabrous spot. Distance between hind-<named-content xmlns:xlink="http://www.w3.org/1999/xlink" content-type="BTO:0001758" xlink:type="simple">ocelli</named-content> 0.8× their shortest distance to <named-content xmlns:xlink="http://www.w3.org/1999/xlink" content-type="BTO:0001921" xlink:type="simple">compound eyes</named-content>. Tomentum moderately dense on metasomal tergum II.</p><p><italic>Male</italic>: Body length 27.2–28.2 mm. Body black, but the following are orange: <named-content xmlns:xlink="http://www.w3.org/1999/xlink" content-type="BTO:0001748" xlink:type="simple">mandible</named-content> proximally, mouthparts, metasomal segment I at least partially, legs excluding coxa and trochanter as well as <named-content xmlns:xlink="http://www.w3.org/1999/xlink" content-type="BTO:0001719" xlink:type="simple">claw</named-content> teeth and distal half of <named-content xmlns:xlink="http://www.w3.org/1999/xlink" content-type="BTO:0001719" xlink:type="simple">claw</named-content>. Wing membrane with yellow tinge in cellular area and with slightly fuscous border at apex. Free clypeal margin truncate, concave towards center. Clypeus with narrow medial glabrous stripe. Distance between hind-<named-content xmlns:xlink="http://www.w3.org/1999/xlink" content-type="BTO:0001758" xlink:type="simple">ocelli</named-content> slightly smaller than their shortest distance to <named-content xmlns:xlink="http://www.w3.org/1999/xlink" content-type="BTO:0001921" xlink:type="simple">compound eyes</named-content>. Tomentum dense on metasomal tergum II. Metasomal terga V and VI with few golden <named-content xmlns:xlink="http://www.w3.org/1999/xlink" content-type="BTO:0004212" xlink:type="simple">bristles</named-content>. Metasomal <named-content xmlns:xlink="http://www.w3.org/1999/xlink" content-type="BTO:0001302" xlink:type="simple">sterna</named-content> II–IV mostly glabrous, V–VIII with few reddish-golden <named-content xmlns:xlink="http://www.w3.org/1999/xlink" content-type="BTO:0004212" xlink:type="simple">bristles</named-content> laterally. Metasomal <named-content xmlns:xlink="http://www.w3.org/1999/xlink" content-type="BTO:0001302" xlink:type="simple">sternum</named-content> VIII entire, slightly arched towards ventral side, truncate at apical margin, its lateral margin straight.</p><fig id="F41" position="float" orientation="portrait"><label>Figure 41.</label><caption><p>Habitus of <italic><tp:taxon-name><tp:taxon-name-part taxon-name-part-type="genus">Sphex</tp:taxon-name-part> <tp:taxon-name-part taxon-name-part-type="species">staudingeri</tp:taxon-name-part></tp:taxon-name></italic>, ♀.</p></caption><graphic xmlns:xlink="http://www.w3.org/1999/xlink" xlink:href="zookeys-521-001-g041.jpg" position="float" orientation="portrait" xlink:type="simple" id="oo_57316.jpg"/></fig><!--PageBreak--></tp:treatment-sec><tp:treatment-sec sec-type="Geographical distribution"><title>Geographical distribution.</title><p>Although this species is listed in the catalog of Australian <tp:taxon-name><tp:taxon-name-part taxon-name-part-type="family">Sphecidae</tp:taxon-name-part></tp:taxon-name> (Cardale 1985), no indication of specimens actually collected within Australia was found; all examined individuals of <italic><tp:taxon-name><tp:taxon-name-part taxon-name-part-type="genus">Sphex</tp:taxon-name-part> <tp:taxon-name-part taxon-name-part-type="species">staudingeri</tp:taxon-name-part></tp:taxon-name></italic> come from New Guinea, which is also the only country recorded by <xref ref-type="bibr" rid="B18">Hensen (1991)</xref>. <xref ref-type="bibr" rid="B1">Berland (1928)</xref> records the species from Port Jackson, now part of Sydney, with reference to Dumont d’Urville as collector. This old record is likely to be inaccurate (see Discussion).</p></tp:treatment-sec><ref-list><ref id="B18"><mixed-citation xmlns:xlink="http://www.w3.org/1999/xlink" xlink:type="simple"><person-group><name name-style="western"><surname>Hensen</surname><given-names>RV</given-names></name></person-group> (<year>1991</year>) <article-title>Review of Malesian <tp:taxon-name><tp:taxon-name-part taxon-name-part-type="subtribe">Sphecina</tp:taxon-name-part></tp:taxon-name> (<tp:taxon-name><tp:taxon-name-part taxon-name-part-type="order">Hymenoptera</tp:taxon-name-part></tp:taxon-name>, <tp:taxon-name><tp:taxon-name-part taxon-name-part-type="family">Sphecidae</tp:taxon-name-part></tp:taxon-name>, <tp:taxon-name><tp:taxon-name-part taxon-name-part-type="subfamily">Sphecinae</tp:taxon-name-part></tp:taxon-name>).</article-title> <source>Tijdschrift voor Entomologie</source> <volume>134</volume>: <fpage>9</fpage>–<lpage>30</lpage>. </mixed-citation></ref><ref id="B1"><mixed-citation xmlns:xlink="http://www.w3.org/1999/xlink" xlink:type="simple"><person-group><name name-style="western"><surname>Berland</surname><given-names>L</given-names></name></person-group> (<year>1928</year>) <article-title>Les <tp:taxon-name><tp:taxon-name-part taxon-name-part-type="family">Sphegidae</tp:taxon-name-part></tp:taxon-name> (Hyménoptères) du Muséum National de Paris (5e Note).</article-title> <source>Bulletin du Muséum National d‘Histoire Naturelle</source> <volume>34</volume>: <fpage>329</fpage>–<lpage>331</lpage>. </mixed-citation></ref></ref-list></tp:taxon-treatment>
