# Supplementary material for: A revision of the Australian digger wasps in the genus Sphex (Hymenoptera, Sphecidae)
Source: Zookeys. 2015 Sep 17;(521):1–104. doi: 10.3897/zookeys.521.5995 (PMC4591716; doi:10.3897/zookeys.521.5995)
Supplement: Supplementary material 1 — Species data for genus Sphex [file zookeys-521-001-s001.zip]

Archive with 92 entries (90 files):
- SphexDeltaFiles/
- SphexDeltaFiles/australian_sphex.dlt
- SphexDeltaFiles/chars
- SphexDeltaFiles/cimages
- SphexDeltaFiles/cnotes
- SphexDeltaFiles/headc
- SphexDeltaFiles/ichars
- SphexDeltaFiles/iitems
- SphexDeltaFiles/Images/
- SphexDeltaFiles/Images/ahasverus_f.jpg
- SphexDeltaFiles/Images/apressed_pubescence_clypeus_color.jpg
- SphexDeltaFiles/Images/argentatissimus_m.jpg
- SphexDeltaFiles/Images/argentatus_m.jpg
- SphexDeltaFiles/Images/base_of_forewing.jpg
- SphexDeltaFiles/Images/basilicus_m.jpg
- SphexDeltaFiles/Images/bilobatus_m.jpg
- SphexDeltaFiles/Images/brevipetiolus_f.jpg
- SphexDeltaFiles/Images/caelebs_m.jpg
- SphexDeltaFiles/Images/carbonicolor_f.jpg
- SphexDeltaFiles/Images/claw.jpg
- SphexDeltaFiles/Images/clypeus_coverage.jpg
- SphexDeltaFiles/Images/cognatus_m.jpg
- SphexDeltaFiles/Images/corporosus_f.jpg
- SphexDeltaFiles/Images/darwiniensis_f.jpg
- SphexDeltaFiles/Images/decoratus_f.jpg
- SphexDeltaFiles/Images/ephippium_m.jpg
- SphexDeltaFiles/Images/erect_setae_clypeus_color.jpg
- SphexDeltaFiles/Images/ermineus_m.jpg
- SphexDeltaFiles/Images/finschii_m1.jpg
- SphexDeltaFiles/Images/flammeus_f.jpg
- SphexDeltaFiles/Images/formosellus_f.jpg
- SphexDeltaFiles/Images/fortunatus_m.jpg
- SphexDeltaFiles/Images/fumipennis_f.jpg
- SphexDeltaFiles/Images/gilberti_f.jpg
- SphexDeltaFiles/Images/gracilis_f.jpg
- SphexDeltaFiles/Images/gracilis_m.jpg
- SphexDeltaFiles/Images/how_to_measure_petiole_length.jpg
- SphexDeltaFiles/Images/imporcatus_f.jpg
- SphexDeltaFiles/Images/imporcatus_f_clypeus.jpg
- SphexDeltaFiles/Images/impression_on_metanotum.jpg
- SphexDeltaFiles/Images/jucundus_f.jpg
- SphexDeltaFiles/Images/latilobus_m.jpg
- SphexDeltaFiles/Images/lobes_existing.jpg
- SphexDeltaFiles/Images/luctuosus_m.jpg
- SphexDeltaFiles/Images/metanotum_flat_or_lobes.jpg
- SphexDeltaFiles/Images/mimulus_f.jpg
- SphexDeltaFiles/Images/modestus_m1.jpg
- SphexDeltaFiles/Images/number_lobes.jpg
- SphexDeltaFiles/Images/pretiosus_m.jpg
- SphexDeltaFiles/Images/propodeal_pubescence_color.jpg
- SphexDeltaFiles/Images/propodeal_pubescence_density.jpg
- SphexDeltaFiles/Images/propodeal_sculpture.jpg
- SphexDeltaFiles/Images/resplendens_f.jpg
- SphexDeltaFiles/Images/rhodosoma_f.jpg
- SphexDeltaFiles/Images/rugifer_f.jpg
- SphexDeltaFiles/Images/rugifer_m.jpg
- SphexDeltaFiles/Images/scutellum_flatness.jpg
- SphexDeltaFiles/Images/scutellum_impression.jpg
- SphexDeltaFiles/Images/semifossulatus_m.jpg
- SphexDeltaFiles/Images/sericeus_f.jpg
- SphexDeltaFiles/Images/sericeus_m_Darwin.jpg
- SphexDeltaFiles/Images/sericeus_m_westwood_QLD.jpg
- SphexDeltaFiles/Images/sex.jpg
- SphexDeltaFiles/Images/staudingeri_f.jpg
- SphexDeltaFiles/Images/sternite_curvature.jpg
- SphexDeltaFiles/Images/sternite_general.jpg
- SphexDeltaFiles/Images/sternite_notched.jpg
- SphexDeltaFiles/Images/sternite_VIII_pubescence.jpg
- SphexDeltaFiles/Images/Thumbs.db
- SphexDeltaFiles/Images/vestitus_f.jpg
- SphexDeltaFiles/Images/wing_darkening.jpg
- SphexDeltaFiles/Images/wing_with_yellow_tinge.jpg
- SphexDeltaFiles/intkey.ink
- SphexDeltaFiles/items
- SphexDeltaFiles/layout
- SphexDeltaFiles/markhtm
- SphexDeltaFiles/markrtf
- SphexDeltaFiles/ofiles
- SphexDeltaFiles/ofonts
- SphexDeltaFiles/printch
- SphexDeltaFiles/printcr
- SphexDeltaFiles/specs
- SphexDeltaFiles/timages
- SphexDeltaFiles/todis
- SphexDeltaFiles/toint
- SphexDeltaFiles/toint.lst
- SphexDeltaFiles/tokey
- SphexDeltaFiles/tonath
- SphexDeltaFiles/tonatr
- SphexDeltaFiles/tonatsr
- SphexDeltaFiles/tonex
- SphexDeltaFiles/toolbar.inp
