# Supplementary material for: A revision of the Australian digger wasps in the genus Sphex (Hymenoptera, Sphecidae)
Source: Zookeys. 2015 Sep 17;(521):1–104. doi: 10.3897/zookeys.521.5995 (PMC4591716; doi:10.3897/zookeys.521.5995)
Supplement: Supplementary material 1 — Species data for genus Sphex [file zookeys-521-001-s001.zip › SphexDeltaFiles/chars]

*SHOW ~ Character list.

*CHARACTER LIST

#1. <sex>/
       1. \u9794?\u9794? (antenna with 11 flagellomeres; outer side of
          foretarsomere I with markedly long spines)/
       2. \u9792?\u9792? (antenna with 10 flagellomeres; spines on outer side of
          foretarsomere I as long as other spines, not markedly long)/

#2. metanotum <tubercles>/
       1. without tubercles (indistinct median impression may be present in some
          specimens)/
       2. with markedly developed median pair of tubercles/

#3. claw teeth <alignment>/
       1. perpendicular to inner margin of claw/
       2. obliquely oriented to inner margin of claw/

#4. legs <color>/
       1. black or dark brown/
       2. at least partly orange or bright ferruginous/

#5. metasoma <color>/
       1. entirely black or dark blue/
       2. at least partly ferruginous/

#6. scutellum <flatness>/
       1. with flat surface/
       2. convex medially/

#7. scutellum <impressions>/
       1. without impressions/
       2. with median impression/

#8. free clypeal margin <lobes existing>/
       1. without lobes/
       2. with lobes/

#9. free clypeal margin <number of lobes>/
       1. with single lobe/
       2. with pair of lobes/

#10. cellular wing area <darkening>/
       1. largely hyaline/
       2. fuscous/

#11. cellular wing area <yellow or not>/
       1. without yellow tinge/
       2. at least with partial yellow tinge/

#12. petiole <length>/
       1. longer than flagellomere II/
       2. equal to or shorter than flagellomere II/

#13. petiole <length>/
       1. shorter than flagellomere II/
       2. about as long as flagellomere II/

#14. apical part of metasomal sternite VIII <overall shape>/
       1. entire/
       2. divided into two large lobes/

#15. tubercles <magnitude>/
       1. indistinct/
       2. distinct/

#16. clypeus <coverage of pubescence>/
       1. entirely covered with pubescence/
       2. at least with vertical bare stripe/

#17. appressed pubescence on clypeus <color>/
       1. silvery-white/
       2. golden/

#18. erect setae on clypeus <color>/
       1. uniformly match the color of the appressed pubescence/
       2. dark brown or black, at least some of them and at least at the tips/

#19. propodeal enclosure <sculpture>/
       1. finely sculptured, but without transverse ridges/
       2. markedly transversely ridged/

#20. pubescence on propodeal enclosure <color>/
       1. silvery-white/
       2. golden/
       3. dark brown or black/

#21. pubescence on propodeal enclosure <density>/
       1. not concealing sculpture/
       2. completely concealing sculpture/

#22. clypeal surface <sculpture>/
       1. plain/
       2. ventrally with curved wrinkles/

#23. lateral margin of metasomal sternite VIII <curvature>/
       1. straight or slightly convex/
       2. shallowly concave/

#24. apex of metasomal sternite VIII <shape>/
       1. broadly or narrowly pointed/
       2. notched/

#25. scape <color>/
       1. black or dark brown/
       2. for the most part orange/

#26. wing veins <color>/
       1. brown to black/
       2. at least partially bright orange/

#27. free clypeal margin <color>/
       1. entirely black/
       2. at least partially bright orange/

#28. metasomal sternite VIII <pubescence>/
       1. mostly bare/
       2. densely pubescent/

#29. base of forewing <darkening>/
       1. clear/
       2. darkened/
