# Supplementary material for: A revision of the Australian digger wasps in the genus Sphex (Hymenoptera, Sphecidae)
Source: Zookeys. 2015 Sep 17;(521):1–104. doi: 10.3897/zookeys.521.5995 (PMC4591716; doi:10.3897/zookeys.521.5995)
Supplement: Supplementary material 1 — Species data for genus Sphex [file zookeys-521-001-s001.zip › SphexDeltaFiles/cimages]

*COMMENT ~ Character images.

*CHARACTER IMAGES
#1. sex.jpg
         <@text x=520 y=14 w=27 h=30
          t=sex>
         <@cancel x=569 y=818>
         <@ok x=418 y=818>
         <@state 2 x=521 y=301 w=140 h=127
                   x=685 y=176 w=197 h=432 p f=0033FF>
         <@state 1 x=23 y=301 w=168 h=89
                   x=200 y=116 w=182 h=350 p f=0033FF>
#2. metanotum_flat_or_lobes.jpg
         <@cancel x=533 y=958>
         <@ok x=382 y=958>
         <@state 2 x=123 y=623 w=112 h=51>
         <@state 1 x=60 y=152 w=154 h=71>
         <@feature x=440 y=12 w=48 h=32>
#3. claw.jpg
         <@cancel x=843 y=498>
         <@ok x=692 y=498>
         <@state 2 x=572 y=646 w=124 h=49
                   x=318 y=588 w=158 h=131 p f=0033FF>
         <@state 1 x=578 y=155 w=123 h=47
                   x=420 y=137 w=97 h=130 p f=0033FF>
         <@feature x=486 y=16 w=57 h=30>
#6. scutellum_flatness.jpg
         <@cancel x=534 y=936>
         <@ok x=383 y=936>
         <@state 2 x=837 y=710 w=146 h=26
                   x=178 y=595 w=607 h=246 p f=0033FF>
         <@state 1 x=867 y=206 w=90 h=46
                   x=106 y=121 w=746 h=172 p f=0033FF>
         <@feature x=443 y=15 w=78 h=30>
#7. scutellum_impression.jpg
         <@cancel x=578 y=915>
         <@ok x=385 y=915>
         <@state 2 x=834 y=664 w=124 h=46
                   x=469 y=561 w=126 h=193 p f=0033FF>
         <@state 1 x=844 y=180 w=99 h=47>
         <@feature x=442 y=28 w=93 h=30>
#8. lobes_existing.jpg
         <@cancel x=568 y=809>
         <@ok x=417 y=809>
         <@state 2 x=903 y=613 w=51 h=43
                   x=701 y=558 w=97 h=155 p f=0033FF>
         <@state 1 x=43 y=615 w=61 h=40
                   x=133 y=557 w=246 h=139 p f=0033FF>
         <@feature x=484 y=32 w=49 h=74>
#9. number_lobes.jpg
         <@cancel x=597 y=835>
         <@ok x=446 y=835>
         <@state 2 x=879 y=624 w=42 h=68
                   x=694 y=557 w=100 h=164 p f=0033FF>
         <@state 1 x=58 y=528 w=45 h=73
                   x=233 y=394 w=95 h=179 p f=0033FF>
         <@feature x=470 y=24 w=52 h=68>
#10. wing_darkening.jpg
          <@cancel x=529 y=816>
          <@ok x=529 y=724>
          <@state 2 x=798 y=236 w=45 h=38>
          <@state 1 x=288 y=112 w=65 h=38>
          <@feature x=477 y=21 w=42 h=75>
#11. wing_with_yellow_tinge.jpg
          <@cancel x=527 y=776>
          <@ok x=527 y=619>
          <@state 2 x=775 y=149 w=126 h=56>
          <@state 1 x=308 y=135 w=87 h=38>
          <@feature x=480 y=29 w=50 h=72>
#12. how_to_measure_petiole_length.jpg
          <@cancel x=832 y=713>
          <@ok x=832 y=628>
          <@state 2 x=91 y=736 w=167 h=52>
          <@state 1 x=102 y=635 w=115 h=48>
          <@feature x=494 y=286 w=63 h=36>
#13. how_to_measure_petiole_length.jpg
          <@cancel x=858 y=731>
          <@ok x=858 y=642>
          <@state 2 x=102 y=744 w=144 h=48>
          <@state 1 x=113 y=617 w=122 h=52>
          <@feature x=488 y=308 w=59 h=30>
#14. sternite_general.jpg
          <@cancel x=546 y=930>
          <@ok x=395 y=930>
          <@state 2 x=877 y=729 w=92 h=48>
          <@state 1 x=73 y=752 w=31 h=32>
          <@feature x=413 y=73 w=141 h=40>
#15. impression_on_metanotum.jpg
          <@cancel x=520 y=951>
          <@ok x=369 y=951>
          <@state 2 x=89 y=633 w=61 h=26>
          <@state 1 x=117 y=167 w=65 h=26>
          <@feature x=464 y=22 w=50 h=30>
#16. clypeus_coverage.jpg
          <@cancel x=571 y=718>
          <@ok x=420 y=718>
          <@state 2 x=861 y=594 w=127 h=43
                    x=672 y=447 w=135 h=298 p f=0033FF>
          <@state 1 x=28 y=609 w=82 h=66
                    x=150 y=420 w=165 h=419 p f=0033FF>
          <@feature x=494 y=15 w=32 h=42>
#17. apressed_pubescence_clypeus_color.jpg
          <@cancel x=598 y=836>
          <@ok x=447 y=836>
          <@state 2 x=904 y=638 w=38 h=37>
          <@state 1 x=67 y=605 w=56 h=37>
          <@feature x=489 y=52 w=88 h=57>
#18. erect_setae_clypeus_color.jpg
          <@cancel x=594 y=794>
          <@ok x=444 y=794>
          <@state 2 x=897 y=710 w=94 h=88
                    x=654 y=440 w=219 h=340 p f=0033FF>
          <@state 1 x=10 y=685 w=122 h=57
                    x=173 y=432 w=172 h=394 p f=0033FF>
          <@feature x=478 y=51 w=84 h=37>
#19. propodeal_sculpture.jpg
          <@cancel x=564 y=790>
          <@ok x=413 y=790>
          <@state 2 x=908 y=455 w=72 h=67
                    x=639 y=306 w=243 h=384 p f=0033FF>
          <@state 1 x=23 y=441 w=77 h=102>
          <@feature x=459 y=56 w=74 h=44>
#20. propodeal_pubescence_color.jpg
          <@cancel x=562 y=782>
          <@ok x=411 y=782>
          <@state 3 x=453 y=617 w=56 h=64>
          <@state 2 x=502 y=526 w=39 h=38>
          <@state 1 x=407 y=522 w=57 h=38>
          <@feature x=468 y=50 w=74 h=67>
#21. propodeal_pubescence_density.jpg
          <@cancel x=559 y=792>
          <@ok x=408 y=792>
          <@state 2 x=868 y=446 w=93 h=65>
          <@state 1 x=369 y=447 w=69 h=68>
          <@feature x=460 y=53 w=79 h=72>
#22. imporcatus_f_clypeus.jpg
          <@cancel x=579 y=885>
          <@ok x=428 y=885>
          <@state 2 x=853 y=549 w=94 h=46
                    x=350 y=375 w=315 h=342 p f=0033FF>
          <@state 1 x=105 y=542 w=42 h=34>
          <@feature x=463 y=60 w=77 h=30>
#23. sternite_curvature.jpg
          <@cancel x=569 y=886>
          <@ok x=417 y=886>
          <@state 2 x=729 y=71 w=84 h=27>
          <@state 1 x=197 y=51 w=105 h=31>
          <@feature x=425 y=47 w=148 h=39>
#24. sternite_notched.jpg
          <@cancel x=559 y=888>
          <@ok x=409 y=888>
          <@state 2 x=712 y=69 w=41 h=40>
          <@state 1 x=249 y=63 w=62 h=50>
          <@feature x=450 y=46 w=91 h=46>
#26. wing_with_yellow_tinge.jpg
          <@cancel x=599 y=777>
          <@ok x=448 y=777>
          <@state 2 x=852 y=165 w=69 h=75>
          <@state 1 x=386 y=181 w=64 h=44>
          <@feature x=476 y=42 w=42 h=44>
#27. clypeus_coverage.jpg
          <@cancel x=579 y=816>
          <@ok x=428 y=816>
          <@state 2 x=853 y=645 w=72 h=71
                    x=671 y=674 w=140 h=77 p f=0033FF>
          <@state 1 x=49 y=738 w=60 h=42
                    x=166 y=755 w=132 h=89 p f=0033FF>
          <@feature x=486 y=35 w=59 h=69>
#28. sternite_VIII_pubescence.jpg
          <@cancel x=526 y=778>
          <@ok x=375 y=778>
          <@state 2 x=876 y=756 w=78 h=44
                    x=662 y=616 w=128 h=335 p f=0033FF>
          <@state 1 x=79 y=737 w=56 h=44
                    x=204 y=691 w=102 h=194 p f=0033FF>
          <@feature x=403 y=22 w=88 h=45>
#29. base_of_forewing.jpg
          <@cancel x=590 y=792>
          <@ok x=439 y=792>
          <@state 2 x=903 y=197 w=46 h=44>
          <@state 1 x=413 y=178 w=31 h=44>
          <@feature x=466 y=5 w=62 h=46>

*COMMENT Data should be entered via the 'Character edit' dialog.
