# Supplementary material for: A revision of the Australian digger wasps in the genus Sphex (Hymenoptera, Sphecidae)
Source: Zookeys. 2015 Sep 17;(521):1–104. doi: 10.3897/zookeys.521.5995 (PMC4591716; doi:10.3897/zookeys.521.5995)
Supplement: Supplementary material 1 — Species data for genus Sphex [file zookeys-521-001-s001.zip › SphexDeltaFiles/items]

*SHOW ~ Item descriptions

*ITEM DESCRIPTIONS


# \i{}S. ahasverus \i0{}Kohl/
2,1 3,2 4,1 5,1 6,U 7,U 8,U 10,2 11,U 12,1 16,U 17,1/2 18,2 20,2 21,2 26,1

# \i{}S. argentatus\i0{} Fabricius/
2,2 3,2 4,1 5,1 6,U 7,U 8,1 10,1 11,1 12,1 15,2<more than 1/4 needle width> 16,1
17,1 18,1 20,1 21,1 26,1

#+ \i{}S. argentatus\i0{} Fabricius <male>/
1,1 8,2 9,1 23,1

# \i{}S. basilicus\i0{} (R. Turner)/
2,1 3,2 4,2 5,1 6,U 7,2 8,U 10,1 11,2 12,1 16,2 17,2 18,1 20,2 21,U 26,1

#+ \i{}S. basilicus\i0{} (R. Turner) <male>/
1,1 8,2 9,1 14,2 17,1/2 18,1 24,2 27,1

# \i{}S. bilobatus\i0{} Kohl/
2,1 3,2 4,1 5,1 6,2 7,2 8,1 10,1 11,1 12,1 16,2 17,1 18,1 20,1 21,1 26,1

#+ \i{}S. bilobatus \i0{}Kohl\i{} \i0{}<male>/
1,1 14,2 27,1

# \i{}S. carbonicolor\i0{} van der Vecht/
2,2 3,2 4,1 5,1 6,2 7,2 8,U 10,1 11,1 12,1 15,2<1/4 needle width> 16,2 17,1 18,1
20,1 21,1 26,1

#+ \i{}S. carbonicolor\i0{} van der Vecht <male>/
1,1 8,1 23,1 24,2

# \i{}S. cognatus\i0{} F. Smith/
2,1 3,2 4,1 5,1 6,2 7,U 8,2 9,2 10,1 11,2 12,1 16,1 17,2 18,1 20,1/2 21,2 26,U

#+ \i{}S. cognatus\i0{} F. Smith <male>/
1,1 11,U 23,2 26,1

# \i{}S. darwiniensis\i0{} R. Turner/
2,1 3,1 4,2 5,2 6,U 7,U 8,2 9,2 10,U 11,2 12,2 13,1 16,2 17,1 18,1 19,U 20,1
21,1 25,2 26,2

# \i{}S. decoratus\i0{} F. Smith/
2,2 3,2 4,2 5,2 6,2 7,2 8,U 10,1 11,2 12,1 15,2<1/4 needle width> 16,2 17,U 18,U
20,U 21,1 25,2 26,2

# \i{}S. ephippium\i0{} F. Smith/
2,2 3,2 4,1 5,1 6,2 7,U 8,1 10,1 11,1 12,1 15,1 16,2 17,2 18,2 20,1 21,2
25,1<slightly reddish on the ventral side> 26,1

#+ \i{}S. ephippium\i0{} F. Smith <male>/
1,1 23,1 25,1<slightly reddish on the ventral side>

# \i{}S. ermineus\i0{} Kohl/
2,1 3,2 4,1 5,1 6,1 7,1 8,1 10,1 11,1 12,2 13,1 16,U 17,1 18,1/2<only very few
hairs with dark tips, sometimes only one or two, maybe none?> 20,1 21,2 23<with
very coarse puncturing> 26,1

#+ \i{}S. ermineus\i0{} Kohl <male>/
1,1 6,2 7,2 17,2 23,2 24,2

# \i{}S. finschii\i0{} Kohl/
2,2/1 3,2 4,1 5,1 6,2 7,U 8,U 10,1 11,1 12,1 15,1 16,2 17,1 18,2 20,1 21,1

#+ \i{}S. finschii\i0{} Kohl <male>/
1,1 2,2/1 15,1 23,1

# \i{}S. formosellus\i0{} van der Vecht/
2,1 3,2 4,1 5,1 6,2 7,1 8,2 9,2 10,1 11,2 12,1 16,1 17,2 18,1 20,1/2 21,1 26,2

#+ \i{}S. formosellus\i0{} van der Vecht <male>/
1,1 8,1 11,1 20,1 23,2 26,1

# \i{}S. fumipennis\i0{} F. Smith/
2,1 3,1 4,1 5,1 6,1 7,1 8,2 9,2 10,2 11,1 12,2 13,2 16,2 17,1 18,2 20,1 21,1
25,1<slightly reddish on the ventral side> 26,1

#+ \i{}S. fumipennis\i0{} F. Smith <male>/
1,1 6,2 7,U 8,1 12,1 23,1<and with long bristles in the center> 25,1<slightly
reddish on the ventral side> 28,2

# \i{}S. gilberti\i0{} R. Turner/
2,1 3,1 4,1 5,1 6,1 7,1 8,U 10,1 11,2 12,2 13,2 16,2 17,1 18,2 20,3 21,1 26,2

# \i{}S. luctuosus\i0{} F. Smith/
2,1 3,1 4,1 5,1 6,1 7,1 8,2 9,2 10,1 11,1 12,2 13,2 16,U 17,1 18,2 20,1 21,1
25,1<slightly reddish> 26,1

#+ \i{}S. luctuosus\i0{} F. Smith <male>/
1,1 6,2 7,U 8,1 12,1 23,1<and strongly pubescent> 25,1<slightly reddish on the
ventral side>

# \i{}S. mimulus\i0{} R. Turner/
2,1 3,1 4,1 5,2 6,1 7,1 8,2 9,2 10,U 11,2 12,2 13,1 16,2 17,1 18,2 20,1 21,1
25,1<slightly reddish on the ventral side> 26,1

#+ \i{}S. mimulus\i0{} R. Turner <male>/
1,1 6,2 7,U 8,1 12,1 23,U 25,1<slightly reddish on the ventral side>

# \i{}S. modestus\i0{} F. Smith/
2,2/1 3,2 4,1 5,1 6,2 7,2 8,U 10,1 11,2 12,1 15,1 16,2 17,1 18,2 20,U<yellowish
on top, silvery at th posterior end and on the sides> 21,1

#+ \i{}S. modestus\i0{} F. Smith <male>/
1,1 2,2/1 8,1 15,1 23,1

# \i{}S. resplendens\i0{} Kohl/
2,1 3,1 4,1 5,1 6,1 7,1 8,U 10,2 11,1 12,U 16,2 17,1 18,2 20,3 21,1 26,1

#+ \i{}S. resplendens\i0{} Kohl <male>/
1,1 8,1 17,2 23,U<\b{}very\b0{} slightly concave>

# \i{}S. rhodosoma\i0{} (R. Turner)/
2,1 3,1 4,2 5,2 6,1 7,1 8,2 9,2 10,U 11,2 12,1 16,2 17,1 18,1 20,1 21,1 25,2
26,2

# \i{}S. rugifer\i0{} Kohl/
2,1 3,1 4,1 5,U 6,U 7,U 8,1 10,2 11,1 12,1 16,2 17,1 18,2 20,1 21,1
25,1<slightly reddish on the ventral side>

#+ \i{}S. rugifer\i0{} Kohl <male>/
1,1 5,1 23,1 25,1<slightly reddish on the ventral side> 28,1

# \i{}S. semifossulatus\i0{} van der Vecht/
1,1 2,1 3,2 4,2 5,2 6,2 7,2 8,2 9,2 10,1 11,U 12,1 16,2 17,1 18,1 20,1 21,1 23,1
24,2 25,1<slightly reddish on the ventral side> 26,2

# \i{}S. sericeus\i0{} (Fabricius)/
2,2 3,2 4,2 5,2 6,2 7,2 8,U 10,1 11,2 12,1 15,2<1/4 needle width> 16,2 17,2 18,1
19,2 20,2 21,U 25,2 26,2

#+ \i{}S. sericeus\i0{} (Fabricius) <male>/
1,1 2,2 4,1/2 5,1/2 8,1 11,U 15,2 17,1 19,2 20,1 23,U 25,1<slightly reddish on
the ventral side> 26,U

# \i{}S. staudingeri\i0{} Gribodo/
2,1 3,2 4,2 5,2 6,2 7,2 8,1 10,U 11,U 12,1 16,U 17,2 18,1 20,2 21,1 25,2 26,1

#+ \i{}S. staudingeri\i0{} Gribodo <male>/
1,1 6,2 7,2 11,2 23,1 24,U 25,2

# \i{}S. vestitus\i0{} F. Smith/
2,1 3,2 4,1 5,1 6,2 7,2 8,U 10,1 11,1 12,1 16,2 17,2 18,1 20,2 21,2 26,1

#+ \i{}S. vestitus\i0{} F. Smith <male>/
1,1 8,2 9,1 23,1 24,2<with 2 longitudinal carinae forming a channel>
25,1<slightly reddish on the ventral side>

# \i{}S. jucundus\i0{} sp. n./
2,1 3,2 4,1 5,1 6,1 7,1 8,1 10,1 11,1 12,1 16,2 17,1 18,1 20,1 21,1 26,1 29,1

#+ \i{}S. jucundus\i0{} sp. n. <male>/
1,1 6,2 7,2 23,2

# \i{}S. corporosus\i0{} sp. n./
2,U 3,2 4,1 5,1 6,1 7,1 8,1<zentral mit schaufelf\u246?rmiger struktur> 10,1
11,1 12,2 13,1 16,2 17,1 18,2 20,1 21,1 25,1<slightly reddish on the ventral
side> 26,U

#+ \i{}S. corporosus\i0{} sp. n. <male>/
1,1 6,2 7,2 18,1 23,2 24,2

# \i{}S. gracilis\i0{} sp. n./
2,1 3,1 4,1 5,1 6,1 7,U 8,1 10,1 11,U 12,2 13,2 16,2 17,1 18,1 20,1 21,1 26,U

#+ \i{}S. gracilis\i0{} sp. n. <male>/
1,1 6,U 7,U 11,U 12,1 23,U 26,U

# \i{}S. imporcatus\i0{} sp. n. <female>/
2,1 3,1 4,1 5,1 6,1 7,U 8,U 10,1 11,2 12,1/2 13,2 16,U 17,U 18,U 19,2 20,U 21,1
22,2 26,2

# \i{}S. caelebs\i0{} sp. n. <male>/
1,1 2,1 3,2 4,2 5,1 6,2 7,U 8,1 10,1 11,1 12,1 16,U 17,1 18,2 20,1 21,1 23,1
26,1

# \i{}S. latilobus\i0{} sp. n. <male>/
1,1 2,1 3,2 4,1/2 5,U 6,2 7,2 8,1 10,1 11,1 12,1 14,2 16,2 17,1 18,1 20,1 21,1
26,1 27,2

# \i{}S. brevipetiolus\i0{} sp. n. <female>/
2,U 3,2 4,1 5,1 6,2 7,2 8,U 10,1 11,U 12,2 13,1 16,2 17,1 18,1 20,1 21,1 26,2

# \i{}S. fortunatus\i0{} sp. n. <male>/
1,1 2,1 3,2 4,1 5,1 6,2 7,2 8,1 10,1 11,1 12,1 16,2 17,1 18,1 20,1 21,1 23,2
26,1 29,2

# \i{}S. flammeus\i0{} sp. n. <female>/
2,2/1 3,2 4,2 5,2 6,2 7,2 8,1 10,1 11,1 12,1 16,2 17,1 18,1 20,U 21,U 25,2 26,U

# \i{}S. argentatissimus\i0{} sp. n./
2,1 3,2 4,1 5,1 6,2 7,1 8,2 9,2 10,1 11,1 12,1 16,1 17,2 18,1 20,1 21,2 26,1

#+ \i{}S. argentatissimus\i0{} sp. n. <male>/
1,1 7,2 8,1 10,1 11,1 12,1 18,1 20,1 21,2 23,U 24,2

# \i{}S. pretiosus\i0{} sp. n./
2,U 3,2 4,1 5,1 6,2 7,2 8,2 9,2<actually with 4> 10,1 11,U 12,1 16,U 17,U 18,1
20,U 21,1 26,2

#+ \i{}S. pretiosus\i0{} sp. n. <male>/
1,1 2,1 8,1 11,2 12,1 16,U 17,U 20,2 23,2 24,2
