# Supplementary material for: A revision of the Australian digger wasps in the genus Sphex (Hymenoptera, Sphecidae)
Source: Zookeys. 2015 Sep 17;(521):1–104. doi: 10.3897/zookeys.521.5995 (PMC4591716; doi:10.3897/zookeys.521.5995)
Supplement: Supplementary material 1 — Species data for genus Sphex [file zookeys-521-001-s001.zip › SphexDeltaFiles/markhtm]

*COMMENT ~ Markup for HTML output.

*COMMENT Change My_Title, My_Authors, and My_URL throughout.

*OUTPUT FORMAT HTML

*TYPESETTING MARKS !
#1. <<range symbol>>
!&#150;!
#2. <<PRINT CHARACTER LIST: before each character (or character heading if
present)>>
#3. <<PRINT CHARACTER LIST: before the first character (or character heading
if present) (and before 2) (it was used for TYPSET tabs and indentations)>>
#4. <<PRINT CHARACTER LIST: before a character heading>>
!<p><dt><font size=+1>!
#5. <<PRINT CHARACTER LIST: after a character heading>>
!</font>!
#6. <<PRINT CHARACTER LIST: before each character>>
!<p><dt>!
#7. <<PRINT CHARACTER LIST: before a state description>>
!<dd>!
#8. <<PRINT CHARACTER LIST: before character notes>>
!<p><dd>!
#9. <<PRINT ITEM DESCRIPTIONS: before item, with natural language>>
!<p>!
#10. <<PRINT ITEM DESCRIPTIONS: before item, without natural language>>
!<p>!
#11. <<PRINT ITEM DESCRIPTIONS: after item name>>
!<br>!
#12. <<not used>>
#13. <<NATURAL LANGUAGE: before each item (or item heading if present)>>
#14. <<NATURAL LANGUAGE: before item name if at start of a file>>
! <head> <title> My_Title - S. pretiosus sp. n. <male> </title> <meta
name="description" content="Description of S. pretiosus sp. n. <male>, generated
from a DELTA database."> </head> <body> <a
href="http://biodiversity.uno.edu/delta/"> <img align=right border=0
src="deltlogo.gif"></a> <h1><b> My_Title </b></h1> <h2> My_Authors </h2> <p><hr
noshade><p> <font size=+1><b> !
#15. <<NATURAL LANGUAGE: after item name>>
!</b></font>!
#16. <<NATURAL LANGUAGE: before a character which begins a new paragraph>>
!<p>!
#17. <<NATURAL LANGUAGE: before an emphasized feature>>
!<i>!
#18. <<NATURAL LANGUAGE: after an emphasized feature>>
!</i>!
#19. <<NATURAL LANGUAGE: before an emphasized character>>
!<b><i>!
#20. <<NATURAL LANGUAGE: after an emphasized character>>
!</i></b>!
#21. <<NATURAL LANGUAGE: before an emphasized state description>>
!<b><i>!
#22. <<NATURAL LANGUAGE: after an emphasized state description>>
!</i></b>!
#23. <<PRINT ITEM NAMES: before item name>>
!<p>!
#24. <<PRINT UNCODED CHARACTERS: before list of uncoded characters>>
!<p>!
#25. <<NATURAL LANGUAGE: before a non-comment section of an item name>>
#26. <<NATURAL LANGUAGE: after non-comment section of an item name>>
#27. <<NATURAL LANGUAGE: after each item; precedes mark 29>>
!<p><hr noshade>!
#28. <<NATURAL LANGUAGE: at the start of each file>>
!<html>!
#29. <<NATURAL LANGUAGE: after the last item in a file; follows mark 27
PRINT CHARACTER LIST: after the character list; follows mark 40
KEY: at the end of the key file; follows mark 50>>
! <p> Cite this publication as: ‘My_Authors (2000 onwards). ‘My_Title:
Descriptions, Illustrations, Identification, and Information Retrieval. Version:
21st September 2000. <a href="http://My_URL"> http://My_URL</a>’. Dallwitz
(1980) and Dallwitz, Paine and Zurcher (1993, 1995, 2000) should also be cited
(see <a href="refs.htm"> References</a>). <p> <a
href="../index.htm"><b>Index</b></a> </body> </html> !
#30. <<NATURAL LANGUAGE: before item heading>>
#31. <<NATURAL LANGUAGE: after item heading>>
#32. <<NATURAL LANGUAGE: before item subheading>>
#33. <<NATURAL LANGUAGE: after item subheading>>
#34. <<NATURAL LANGUAGE: before output file name in index file>>
!&#149;&nbsp;<a href="www/!
#35. <<NATURAL LANGUAGE: between output file name and taxon name in index file>>
!">!
#36. <<NATURAL LANGUAGE: after taxon name in index file>>
!</a>!
#37. <<NATURAL LANGUAGE: before image file name in 'character for taxon
images'>>
!&#149;&nbsp;<a href="!
#38. <<NATURAL LANGUAGE: between image file name and subject>>
!">!
#39. <<NATURAL LANGUAGE: after subject in 'character for taxon images'>>
!</a>!
#40. <<PRINT CHARACTER LIST: after the character list; precedes mark 29>>
!</dl><p><hr noshade>!
#41. <<KEY: parameters>>
! <p><i>Characters:</i> @nchar in data, @ncincl included, @ncinkey in key.
<br><i>Items:</i> @ntaxa in data, @ntincl included, @ntinkey in key.
<br><i>Parameters:</i> Rbase = @rbase Abase = @abase Reuse = @reuse Varywt =
@varywt <br><i>Characters included:</i> @cmask <br><i>Character
reliabilities:</i> @rel !
#42. <<KEY: first lead of first node of key>>
! <p><table cellspacing=0 cellpadding=0 width=100%><tr valign="top"> <td
width=6%><a name="@node">@node</a>(0).</td> <td><ul type="disc"> <li>@state !
#43. <<KEY: first lead of any node of key except the first node>>
! <p><table cellspacing=0 cellpadding=0 width=100%><tr valign="top"> <td
width=6%><a name="@node">@node</a>(<a href="#@from">@from</a>).</td> <td><ul
type="disc"> <li>@state !
#44. <<KEY: subsequent lead of any node>>
!<li>@state!
#45. <<KEY: first destination of a lead which is a taxon name>>
!...&nbsp;<b>@to</b>!
#46. <<KEY: subsequent destination of a lead (which must be a taxon name)>>
!,&nbsp;<b>@to</b>!
#47. <<KEY: after taxon name(s)>>
!</li>!
#48. <<KEY: destination of a lead which is a node of the key>>
!...&nbsp;<a href="#@to">@to</a></li>!
#49. <<KEY: after each node>>
!</ul></td></tr></table>!
#50. <<KEY: at end of key; precedes mark 29>>
! <br><br><br><br><br><br><br><br><br><br><br><br><br><br><br><br><br>
<br><br><br><br><br><br><br><br><br><br> !
#51. <<NATURAL LANGUAGE: before item name if not at start of a file>>
!<font size=+1><b>!
