# Supplementary material for: A revision of the Australian digger wasps in the genus Sphex (Hymenoptera, Sphecidae)
Source: Zookeys. 2015 Sep 17;(521):1–104. doi: 10.3897/zookeys.521.5995 (PMC4591716; doi:10.3897/zookeys.521.5995)
Supplement: Supplementary material 1 — Species data for genus Sphex [file zookeys-521-001-s001.zip › SphexDeltaFiles/markrtf]

*COMMENT ~ Markup for RTF output.

*PRINT WIDTH 0

*TYPESETTING MARKS !
#1. <<<range symbol>>>
!\endash{}!
#2. <<<PRINT CHARACTER LIST: before each character (or character heading if
present)>>>
#3. <<<PRINT CHARACTER LIST: before the first character (or character heading
if present) (and before 2) (it was used for TYPSET tabs and indentations)>>>
#4. <<<PRINT CHARACTER LIST: before a character heading>>>
!\par\pard\plain\s10\ql\sb300\sa100\li0\fi0\keep\keepn\fs24{}!
#5. <<<PRINT CHARACTER LIST: after a character heading>>>
#6. <<<PRINT CHARACTER LIST: before each character>>>
!\par\pard\plain\s11\ql\sb0\sa0\li705\fi-705\fs20{}!
#7. <<<PRINT CHARACTER LIST: before a state description>>>
!\par\pard\plain\s12\ql\sb0\sa0\li705\fi-200\fs20{}!
#8. <<<PRINT CHARACTER LIST: before character notes>>>
!\par\pard\plain\s13\ql\sb0\sa0\li505\fi400\fs20{}!
#9. <<<PRINT ITEM DESCRIPTIONS: before item, with natural language>>>
!\par\pard\plain\ql\sb300\sa0\keepn\fs20{}!
#10. <<<PRINT ITEM DESCRIPTIONS: before item, without natural language>>>
!\par\pard\plain\ql\sb300\sa0\keepn\fs20{}!
#11. <<<PRINT ITEM DESCRIPTIONS: after item name>>>
!\par\pard\plain\ql\sb0\sa0\fs20{}!
#12. <<<not used>>>
#13. <<<NATURAL LANGUAGE: before each item (or item heading if present)>>>
#14. <<<NATURAL LANGUAGE: before item name if at start of a file>>>
!\pard\plain\s21\ql\sb0\sa100\li0\fi0\keep\keepn\b\fs24{}!
#15. <<<NATURAL LANGUAGE: after item name>>>
!\fs20\b0{}!
#16. <<<NATURAL LANGUAGE: before a character which begins a new paragraph>>>
!\par\pard\plain\qj\s22\sb0\sa0\li0\fi340\fs20{}!
#17. <<<NATURAL LANGUAGE: before an emphasized feature>>>
!\i{}!
#18. <<<NATURAL LANGUAGE: after an emphasized feature>>>
!\i0{}!
#19. <<<NATURAL LANGUAGE: before an emphasized character>>>
!\b\i{}!
#20. <<<NATURAL LANGUAGE: after an emphasized character>>>
!\i0\b0{}!
#21. <<<NATURAL LANGUAGE: before an emphasized state description>>>
!\b\i{}!
#22. <<<NATURAL LANGUAGE: after an emphasized state description>>>
!\i0\b0{}!
#23. <<<PRINT ITEM NAMES: before item name>>>
!\par\pard\plain\ql\sb0\sa0\fs20{}!
#24. <<<PRINT UNCODED CHARACTERS: before list of uncoded characters>>>
!\par\pard\ql\sb200\sa0{}!
#25. <<<NATURAL LANGUAGE: before a non-comment section of an item name>>>
#26. <<<NATURAL LANGUAGE: after non-comment section of an item name>>>
#27. <<<NATURAL LANGUAGE: after each item; precedes mark 29>>>
#28. <<<NATURAL LANGUAGE: at the start of each file.
Current settings are Australian English, A4 paper, margins 2.5cm.
For US English, Letter paper, margins 1", substitute the following.
\deflang1033\paperw12242\paperh15842\margl1440\margr1440\margt1440\margb1440{}
>>>
!{\rtf1\ansi\ansicpg1252\uc1\deff0{}
\deflang3081\paperw11906\paperh16838\margl1418\margr1418\margt1418\margb1418{}
{\fonttbl {\f0\froman\fcharset0\fprq2{}Times New Roman;}
{\f1\froman\fcharset2\fprq2{}Symbol;} {\f2\fswiss\fcharset0\fprq2{}Arial;} }
{\stylesheet {\qj\fi340\fs20\snext0{}Normal;}
{\s1\qc\sb500\sa100\keepn\b\f2\fs32\kerning28\sbasedon0\snext0{}Heading 1;}
{\s2\qc\sb500\sa100\keepn\b\f2\fs28\kerning28\sbasedon0\snext0{}Heading 2;}
{\s3\ql\sb500\sa100\keepn\b\f2\fs24\sbasedon0\snext0{}Heading 3;}
{\s6\ql\sb0\sa0\li340\fi-340\fs20\sbasedon0{}References;}
{\s10\ql\sb300\sa100\li0\fi0\keep\keepn\fs24\sbasedon0{}Character Heading;}
{\s11\ql\sb0\sa0\li705\fi-705\fs20\sbasedon0{}Feature;}
{\s12\ql\sb0\sa0\li705\fi-200\fs20\sbasedon0{}State;}
{\s13\ql\sb0\sa0\li505\fi400\fs20\sbasedon0{}Character Note;}
{\s20\qc\sb300\sa0\li0\fi0\keep\keepn\fs24\sbasedon0{}Taxon Heading;}
{\s21\ql\sb300\sa100\li0\fi0\keep\keepn\b\fs24\sbasedon0{}Taxon Name;}
{\s22\qj\sb0\sa0\li0\fi340\fs20\sbasedon0{}Description;}
{\s30\ql\sb0\sa0\fi-907\li907\tx680\tqr\tldot\tx9072\fs20\sbasedon0{}Key;}
{\s31\ql\sb100\sa0\fi-907\li907\tx680\tqr\tldot\tx9072\fs20\sbasedon30{}Key
First Lead;} } \widowctrl{}!
#29. <<<NATURAL LANGUAGE: after the last item in a file; follows mark 27
PRINT CHARACTER LIST: after the character list; follows mark 40
KEY: at the end of the key file; follows mark 50>>>
!}!
#30. <<<NATURAL LANGUAGE: before item heading>>>
!\par\pard\plain\s20\qc\sb0\sa0\li0\fi0\keep\keepn\fs24\b{}!
#31. <<<NATURAL LANGUAGE: after item heading>>>
!\b0\fs20{}!
#32. <<<NATURAL LANGUAGE: before item subheading>>>
#33. <<<NATURAL LANGUAGE: after item subheading>>>
#34. <<<NATURAL LANGUAGE: before output file name in index file>>>
#35. <<<NATURAL LANGUAGE: between output file name and taxon name in index
file>>>
#36. <<<NATURAL LANGUAGE: after taxon name in index file>>>
#37. <<<NATURAL LANGUAGE: before image file name in 'character for taxon
images';
note that absolute path for images must be set>>>
!\par\pard\plain\s21\qc\sb300\sa0\li0\fi0\fs20\keepn{\field{\*\fldinst {
INCLUDEPICTURE "D:\\\\DELTA\\\\sample\\\\images\\\\!
#38. <<<NATURAL LANGUAGE: between image file name and subject>>>
!" \\* MERGEFORMAT \\d }}}\par\pard\plain\s21\qj\sb200\sa0\li0\fi0\fs20\b{}!
#39. <<<NATURAL LANGUAGE: after subject in 'character for taxon images'>>>
!\b0{}!
#40. <<<PRINT CHARACTER LIST: after the character list; precedes mark 29>>>
#41. <<<KEY: parameters>>>
!\par\pard\plain\s6\sb100\li340\fi-340\fs20{}\i{}Characters:\i0{} @nchar in
data, @ncincl included, @ncinkey in key. \par\sb0{}\i{}Items:\i0{} @ntaxa in
data, @ntincl included, @ntinkey in key. \par{}\i{}Parameters:\i0{} Rbase =
@rbase Abase = @abase Reuse = @reuse Varywt = @varywt \par{}\i{}Characters
included:\i0{} @cmask \par\sa100{}\i{}Character reliabilities:\i0{} @rel!
#42. <<<KEY: first lead of first node of key>>>
!\par\pard\plain\s30\fi-907\li907\sb240\tx680\tqr\tldot\tx9070\fs20{}@node.\tab{}@state!
#43. <<<KEY: first lead of any node of key except the first node>>>
!\par\pard\plain\s30\fi-907\li907\sb240\tx680\tqr\tldot\tx9070\fs20{}@node(@from).\tab{}@state!
#44. <<<KEY: subsequent lead of any node>>>
!\par\pard\plain\s31\fi-907\li907\sb0\tx680\tqr\tldot\tx9070\fs20{}\tab{}@state!
#45. <<<KEY: first destination of a lead which is a taxon name>>>
!\tab{} \b{}@to\b0{}!
#46. <<<KEY: subsequent destination of a lead (which must be a taxon name)>>>
!\par\pard\plain\s31\tqr\tx9070\fs20{}\tab{} \b{}@to\b0{}!
#47. <<<KEY: after taxon name(s)>>>
#48. <<<KEY: destination of a lead which is a node of the key>>>
!\tab{} @to!
#49. <<<KEY: after each node>>>
#50. <<<KEY: at end of key; precedes mark 29>>>
#51. <<<NATURAL LANGUAGE: before item name if not at start of a file>>>
!\par\pard\plain\s21\ql\sb300\sa100\li0\fi0\keep\keepn\b\fs24{}!
