# Supplementary material for: A revision of the Australian digger wasps in the genus Sphex (Hymenoptera, Sphecidae)
Source: Zookeys. 2015 Sep 17;(521):1–104. doi: 10.3897/zookeys.521.5995 (PMC4591716; doi:10.3897/zookeys.521.5995)
Supplement: Supplementary material 1 — Species data for genus Sphex [file zookeys-521-001-s001.zip › SphexDeltaFiles/ofonts]

*COMMENT ~ Set fonts for image overlays.

*OVERLAY FONTS
#1.
  8 4 0 2 2 0 SansSerif
#2.
  8 4 0 2 2 0 SansSerif
#3.
  8 4 0 0 0 0 Dialog
