# Supplementary material for: A revision of the Australian digger wasps in the genus Sphex (Hymenoptera, Sphecidae)
Source: Zookeys. 2015 Sep 17;(521):1–104. doi: 10.3897/zookeys.521.5995 (PMC4591716; doi:10.3897/zookeys.521.5995)
Supplement: Supplementary material 1 — Species data for genus Sphex [file zookeys-521-001-s001.zip › SphexDeltaFiles/printch]

*SHOW Print the character list - HTML.

*COMMENT Change My_Title and My_Authors throughout.

*LISTING FILE printch.lst

*PRINT FILE www\chars.htm

*INPUT FILE specs

*PRINT CHARACTER LIST

*INPUT FILE markhtm

*INPUT FILE headc

*INPUT FILE cnotes

*PRINT COMMENT
<head>
<title>
My_Title
- Character List
</title>
<meta name="description"
content="Character list for
My_Title,
generated from a DELTA database.">
</head>

<body>
<a href="http://biodiversity.uno.edu/delta/">
<img align=right border=0 src="deltlogo.gif"></a>
<h1><b>
My_Title
</b></h1>
<h2>
My_Authors
</h2>
<p><hr noshade>

<h2>Character List</h2>
<dl>

*INPUT FILE chars
