# Supplementary material for: A revision of the Australian digger wasps in the genus Sphex (Hymenoptera, Sphecidae)
Source: Zookeys. 2015 Sep 17;(521):1–104. doi: 10.3897/zookeys.521.5995 (PMC4591716; doi:10.3897/zookeys.521.5995)
Supplement: Supplementary material 1 — Species data for genus Sphex [file zookeys-521-001-s001.zip › SphexDeltaFiles/printcr]

*SHOW Print the character list - RTF.

*LISTING FILE printcr.lst

*OUTPUT DIRECTORY rtf

*PRINT FILE chars.rtf

*INPUT FILE specs

*PRINT CHARACTER LIST

*INPUT FILE markrtf

*OMIT INNER COMMENTS

*INPUT FILE headc

*INPUT FILE cnotes

*PRINT COMMENT
\pard\plain\s1\qc\sb0\sa100\keepn\b\f2\fs32\kerning28{}Character List

*INPUT FILE chars
