# Supplementary material for: A revision of the Australian digger wasps in the genus Sphex (Hymenoptera, Sphecidae)
Source: Zookeys. 2015 Sep 17;(521):1–104. doi: 10.3897/zookeys.521.5995 (PMC4591716; doi:10.3897/zookeys.521.5995)
Supplement: Supplementary material 1 — Species data for genus Sphex [file zookeys-521-001-s001.zip › SphexDeltaFiles/specs]

*SHOW ~ Dataset specifications.

*DATA BUFFER SIZE 4000

*NUMBER OF CHARACTERS 29

*MAXIMUM NUMBER OF STATES 3

*MAXIMUM NUMBER OF ITEMS 58

*CHARACTER TYPES

*NUMBERS OF STATES 20,3

*IMPLICIT VALUES 1,2 14,1 19,1 22,1 24-25,1

*DEPENDENT CHARACTERS 1,2:14:23-24:28 2,1:15 8,1:9 12,1:13 14,2:23

*MANDATORY CHARACTERS
