# Supplementary material for: A revision of the Australian digger wasps in the genus Sphex (Hymenoptera, Sphecidae)
Source: Zookeys. 2015 Sep 17;(521):1–104. doi: 10.3897/zookeys.521.5995 (PMC4591716; doi:10.3897/zookeys.521.5995)
Supplement: Supplementary material 1 — Species data for genus Sphex [file zookeys-521-001-s001.zip › SphexDeltaFiles/timages]

*COMMENT ~ Taxon images.

*TAXON IMAGES
# \i{}S. ahasverus \i0{}Kohl/
     ahasverus_f.jpg
# \i{}S. argentatus\i0{} Fabricius <male>/
     argentatus_m.jpg
# \i{}S. basilicus\i0{} (R. Turner) <male>/
     basilicus_m.jpg
# \i{}S. bilobatus \i0{}Kohl\i{} \i0{}<male>/
     bilobatus_m.jpg
# \i{}S. carbonicolor\i0{} van der Vecht/
     carbonicolor_f.jpg
# \i{}S. cognatus\i0{} F. Smith <male>/
     cognatus_m.jpg
# \i{}S. darwiniensis\i0{} R. Turner/
     darwiniensis_f.jpg
# \i{}S. decoratus\i0{} F. Smith/
     decoratus_f.jpg
# \i{}S. ephippium\i0{} F. Smith <male>/
     ephippium_m.jpg
# \i{}S. ermineus\i0{} Kohl <male>/
     ermineus_m.jpg
# \i{}S. finschii\i0{} Kohl <male>/
     finschii_m1.jpg
# \i{}S. formosellus\i0{} van der Vecht/
     formosellus_f.jpg
# \i{}S. fumipennis\i0{} F. Smith/
     fumipennis_f.jpg
# \i{}S. gilberti\i0{} R. Turner/
     gilberti_f.jpg
# \i{}S. luctuosus\i0{} F. Smith <male>/
     luctuosus_m.jpg
# \i{}S. mimulus\i0{} R. Turner/
     mimulus_f.jpg
# \i{}S. modestus\i0{} F. Smith <male>/
     modestus_m1.jpg
# \i{}S. resplendens\i0{} Kohl/
     resplendens_f.jpg
# \i{}S. rhodosoma\i0{} (R. Turner)/
     rhodosoma_f.jpg
# \i{}S. rugifer\i0{} Kohl/
     rugifer_f.jpg
# \i{}S. rugifer\i0{} Kohl <male>/
     rugifer_m.jpg
# \i{}S. semifossulatus\i0{} van der Vecht/
     semifossulatus_m.jpg
# \i{}S. sericeus\i0{} (Fabricius)/
     sericeus_f.jpg
# \i{}S. sericeus\i0{} (Fabricius) <male>/
     sericeus_m_Darwin.jpg
     sericeus_m_westwood_QLD.jpg
# \i{}S. staudingeri\i0{} Gribodo/
     staudingeri_f.jpg
# \i{}S. vestitus\i0{} F. Smith/
     vestitus_f.jpg
# \i{}S. jucundus\i0{} sp. n./
     jucundus_f.jpg
# \i{}S. corporosus\i0{} sp. n./
     corporosus_f.jpg
# \i{}S. gracilis\i0{} sp. n./
     gracilis_f.jpg
# \i{}S. gracilis\i0{} sp. n. <male>/
     gracilis_m.jpg
# \i{}S. imporcatus\i0{} sp. n. <female>/
     imporcatus_f.jpg
# \i{}S. caelebs\i0{} sp. n. <male>/
     caelebs_m.jpg
# \i{}S. latilobus\i0{} sp. n. <male>/
     latilobus_m.jpg
# \i{}S. brevipetiolus\i0{} sp. n. <female>/
     brevipetiolus_f.jpg
# \i{}S. fortunatus\i0{} sp. n. <male>/
     fortunatus_m.jpg
# \i{}S. flammeus\i0{} sp. n. <female>/
     flammeus_f.jpg
# \i{}S. argentatissimus\i0{} sp. n. <male>/
     argentatissimus_m.jpg
# \i{}S. pretiosus\i0{} sp. n. <male>/
     pretiosus_m.jpg

*COMMENT Data should be entered via the 'Item edit' dialog.
