# Supplementary material for: A revision of the Australian digger wasps in the genus Sphex (Hymenoptera, Sphecidae)
Source: Zookeys. 2015 Sep 17;(521):1–104. doi: 10.3897/zookeys.521.5995 (PMC4591716; doi:10.3897/zookeys.521.5995)
Supplement: Supplementary material 1 — Species data for genus Sphex [file zookeys-521-001-s001.zip › SphexDeltaFiles/tokey]

*SHOW Translate into KEY format.

*COMMENT : HEADING Grass Genera. Data converted #TIME #DATE.

*LISTING FILE tokey.lst

*INPUT FILE specs

*TRANSLATE INTO KEY FORMAT

*COMMENT : EXCLUDE CHARACTERS 78-86

*COMMENT Numeric characters for which 'extreme' values are not to be used.

*COMMENT : USE NORMAL VALUES 3 26 38 44 54 60

*COMMENT Higher values make a character more likely to be used in the key.

*COMMENT : CHARACTER RELIABILITIES
2-5,7 6,5 7-10,7 11-13,8 14-26,7 27,8 28-38,7 39,5 40-43,7 44,8 45-47,7 48,8
49-63,7 64,6 65,7 66,8 67,7 68,2 69,1 70,2 71-76,1 77,8 78-85,1 86,6

*CHARACTER RELIABILITIES 1,10 2,9 3,8 4-5,7 6,6 7,5 8-9,4 10,7 11,5 12,6 13,3
  14,7 15-17,5 18-19,7 20,6 21,4 22-26,7

*COMMENT Specify how numeric characters are to be converted into multistate
characters by dividing into ranges.

*COMMENT : KEY STATES
3,~2/2-5/5-25/25-75/75-150/150-300/300-1000/1000~ 7,1-3/4-6/7
8,~1/1-3/3-5/5-12/12-25/25-50/50-100/100~ 11,1/2-3/4
26,~0.9/0.9-2/2-5/5-15/15-30/30~ 38,0/1/2/3/4/5/6/7/8-9/10-12/13-19/20~
41,0/1/2~ 44,1/2/3~ 48,1/2/3/4/5/6-8/9/10/11/12/13-23/24~
54,0/1/2/3/4/5/6/7/8-9/10-12/13-19/20~ 60,0/1/2/3/4/5/6/7-15/15~
62,1/2/3/4-5/6/7~

*KEY OUTPUT FILE kchars

*INPUT FILE chars

*KEY OUTPUT FILE kitems

*INPUT FILE items
